# Supplementary material for: Integrated ACMG-approved genes and ICD codes for the translational research and precision medicine
Source: Database (Oxford). 2023 May 17;2023:baad033. doi: 10.1093/database/baad033 (PMC10191139; doi:10.1093/database/baad033)
Supplement: baad033_Supp [file baad033_supp.zip]

Archive with 4 entries (4 files):
- suppl_data/Supplementary_Material_1_Tutorial_04132023.docx
- suppl_data/Supplementary_Material_2_Cases_Gene.xlsx
- suppl_data/Supplementary_Material_3_Cases_Disease.xlsx
- suppl_data/Supplementary_Material_4_Cases_ICD_Code.xlsx
