# Supplementary material for: Integrated ACMG-approved genes and ICD codes for the translational research and precision medicine
Source: Database (Oxford). 2023 May 17;2023:baad033. doi: 10.1093/database/baad033 (PMC10191139; doi:10.1093/database/baad033)
Supplement: baad033_Supp [file baad033_supp.zip › suppl_data/Supplementary_Material_2_Cases_Gene.xlsx]

## Sheet: Summary
Gene	Disease records	ICD 9 records	ICD 10 records
BRCA1	57	126	243
MYBPC3	17	59	104
APC	43	76	186

## Sheet: BRCA1_ICD_9
Genes	Diseases	ICD_9_Codes
BRCA1	Lynch Syndrome	266_V8409
BRCA1	Breast Cancer	223_1740
BRCA1	Breast Cancer	224_1741
BRCA1	Breast Cancer	225_1742
BRCA1	Breast Cancer	226_1743
BRCA1	Breast Cancer	227_1744
BRCA1	Breast Cancer	228_1745
BRCA1	Breast Cancer	229_1746
BRCA1	Breast Cancer	230_1748
BRCA1	Breast Cancer	231_1749
BRCA1	Breast Cancer	232_1750
BRCA1	Breast Cancer	233_1759
BRCA1	Breast Cancer	234_19881
BRCA1	Breast Cancer	235_217
BRCA1	Breast Cancer	139_2330
BRCA1	Breast Cancer	236_2383
BRCA1	Breast Cancer	237_2393
BRCA1	Colorectal Cancer	214_1539
BRCA1	Hereditary Breast Ovarian Cancer Syndrome	451_V8401
BRCA1	Hereditary Breast Ovarian Cancer Syndrome	452_V8402
BRCA1	Cowden Disease	256_7596
BRCA1	Sporadic Breast Cancer	451_V8401
BRCA1	Endometrial Cancer	150_1820
BRCA1	Ovarian Cancer	210_1830
BRCA1	Ovarian Cancer	211_1986
BRCA1	Ovarian Cancer	212_220
BRCA1	Ovarian Cancer	213_2362
BRCA1	Hypertrophy of Breast	453_6111
BRCA1	Fanconi Anemia, Complementation Group a	454_2858
BRCA1	Fanconi Anemia, Complementation Group a	455_2859
BRCA1	Pancreatic Cancer	456_1570
BRCA1	Pancreatic Cancer	457_1571
BRCA1	Pancreatic Cancer	458_1572
BRCA1	Pancreatic Cancer	459_1573
BRCA1	Pancreatic Cancer	460_1578
BRCA1	Pancreatic Cancer	461_1579
BRCA1	Pancreatic Cancer	462_2116
BRCA1	Prostate Cancer	463_185
BRCA1	Prostate Cancer	464_2222
BRCA1	Prostate Cancer	465_2334
BRCA1	Prostate Cancer	466_2365
BRCA1	Li-Fraumeni Syndrome	451_V8401
BRCA1	Estrogen-Receptor Negative Breast Cancer	NA
BRCA1	Sister Chromatid Exchange, Frequency of	467_7589
BRCA1	Mutagen Sensitivity	NA
BRCA1	Ataxia-Telangiectasia	468_36215
BRCA1	Ataxia-Telangiectasia	469_4480
BRCA1	Riddle Syndrome	470_2798
BRCA1	Peritoneum Cancer	471_1580
BRCA1	Peritoneum Cancer	472_1588
BRCA1	Peritoneum Cancer	473_1589
BRCA1	Peritoneum Cancer	474_1599
BRCA1	Peritoneum Cancer	475_1976
BRCA1	Peritoneum Cancer	476_20974
BRCA1	Peritoneum Cancer	477_2118
BRCA1	Peritoneum Cancer	478_2354
BRCA1	Canavan Disease	479_3300
BRCA1	Fallopian Tube Carcinoma	480_1832
BRCA1	Fallopian Tube Carcinoma	481_2210
BRCA1	Pancreatic Cancer 4	456_1570
BRCA1	Pancreatic Cancer 4	457_1571
BRCA1	Pancreatic Cancer 4	458_1572
BRCA1	Pancreatic Cancer 4	459_1573
BRCA1	Pancreatic Cancer 4	460_1578
BRCA1	Pancreatic Cancer 4	461_1579
BRCA1	Pancreatic Cancer 4	462_2116
BRCA1	Ovarian Cystadenoma	213_2362
BRCA1	Bardet-Biedl Syndrome 2	482_75989
BRCA1	Rhabdomyosarcoma	87_1719
BRCA1	Lobular Neoplasia	139_2330
BRCA1	Breast Ductal Carcinoma	231_1749
BRCA1	Papillary Serous Adenocarcinoma	145_1948
BRCA1	Warsaw Breakage Syndrome	NA
BRCA1	Nijmegen Breakage Syndrome	NA
BRCA1	Female Reproductive Organ Cancer	483_1840
BRCA1	Female Reproductive Organ Cancer	484_1841
BRCA1	Female Reproductive Organ Cancer	485_1842
BRCA1	Female Reproductive Organ Cancer	486_1843
BRCA1	Female Reproductive Organ Cancer	487_1844
BRCA1	Female Reproductive Organ Cancer	488_1848
BRCA1	Female Reproductive Organ Cancer	489_1849
BRCA1	Palmoplantar Keratoderma, Punctate Type Ii	490_7011
BRCA1	Ductal Carcinoma in Situ	231_1749
BRCA1	Pre-Malignant Neoplasm	NA
BRCA1	Nosophobia	491_30029
BRCA1	Ovarian Cancer 1	210_1830
BRCA1	Ovarian Cancer 1	211_1986
BRCA1	Ovarian Cancer 1	212_220
BRCA1	Ovarian Cancer 1	213_2362
BRCA1	Breast Carcinoma in Situ	139_2330
BRCA1	Female Breast Cancer	223_1740
BRCA1	Female Breast Cancer	224_1741
BRCA1	Female Breast Cancer	225_1742
BRCA1	Female Breast Cancer	226_1743
BRCA1	Female Breast Cancer	227_1744
BRCA1	Female Breast Cancer	228_1745
BRCA1	Female Breast Cancer	229_1746
BRCA1	Female Breast Cancer	230_1748
BRCA1	Female Breast Cancer	231_1749
BRCA1	Female Breast Cancer	234_19881
BRCA1	Female Breast Cancer	235_217
BRCA1	Female Breast Cancer	139_2330
BRCA1	Female Breast Cancer	236_2383
BRCA1	Female Breast Cancer	237_2393
BRCA1	Hereditary Site-Specific Ovarian Cancer Syndrome	452_V8402
BRCA1	Cancerophobia	492_3007
BRCA1	Uterine Corpus Serous Adenocarcinoma	145_1948
BRCA1	Breast Reconstruction	493_V510
BRCA1	Breast Medullary Carcinoma	139_2330
BRCA1	Lynch Syndrome I	266_V8409
BRCA1	Fanconi Anemia, Complementation Group S	454_2858
BRCA1	Fanconi Anemia, Complementation Group S	455_2859
BRCA1	Porokeratosis	494_69275
BRCA1	Fallopian Tube Adenocarcinoma	145_1948
BRCA1	in Situ Carcinoma	NA
BRCA1	Synchronous Bilateral Breast Carcinoma	231_1749
BRCA1	Bilateral Breast Cancer	231_1749
BRCA1	Primary Peritoneal Carcinoma	473_1589
BRCA1	Breast-Ovarian Cancer, Familial 1	NA
BRCA1	Tuberculous Salpingitis	495_01660
BRCA1	Tuberculous Salpingitis	496_01661
BRCA1	Tuberculous Salpingitis	497_01662
BRCA1	Tuberculous Salpingitis	498_01663
BRCA1	Tuberculous Salpingitis	499_01664
BRCA1	Tuberculous Salpingitis	500_01665
BRCA1	Tuberculous Salpingitis	501_01666
BRCA1	Ovary Epithelial Cancer	210_1830
BRCA1	Malignant Ovarian Surface Epithelial-Stromal Neoplasm	210_1830
BRCA1	Premature Menopause	502_25631
BRCA1	Dysgerminoma of Ovary	210_1830
BRCA1	Glycogen-Rich Clear Cell Breast Carcinoma	139_2330
BRCA1	Radiation Induced Cancer	NA
BRCA1	Myxosarcoma	87_1719
BRCA1	Clear Cell Adenofibroma	NA
BRCA1	Cystadenofibroma	212_220

## Sheet: BRCA1_ICD_10
Genes	Diseases	ICD_10_Codes
BRCA1	Lynch Syndrome	486_Z1509
BRCA1	Breast Cancer	337_C44501
BRCA1	Breast Cancer	338_C44511
BRCA1	Breast Cancer	339_C44521
BRCA1	Breast Cancer	340_C44591
BRCA1	Breast Cancer	341_C4A52
BRCA1	Breast Cancer	342_C50011
BRCA1	Breast Cancer	343_C50012
BRCA1	Breast Cancer	344_C50019
BRCA1	Breast Cancer	345_C50021
BRCA1	Breast Cancer	346_C50022
BRCA1	Breast Cancer	347_C50029
BRCA1	Breast Cancer	348_C50111
BRCA1	Breast Cancer	349_C50112
BRCA1	Breast Cancer	350_C50119
BRCA1	Breast Cancer	351_C50121
BRCA1	Breast Cancer	352_C50122
BRCA1	Breast Cancer	353_C50129
BRCA1	Breast Cancer	354_C50211
BRCA1	Breast Cancer	355_C50212
BRCA1	Breast Cancer	356_C50219
BRCA1	Breast Cancer	357_C50221
BRCA1	Breast Cancer	358_C50222
BRCA1	Breast Cancer	359_C50229
BRCA1	Breast Cancer	360_C50311
BRCA1	Breast Cancer	361_C50312
BRCA1	Breast Cancer	362_C50319
BRCA1	Breast Cancer	363_C50321
BRCA1	Breast Cancer	364_C50322
BRCA1	Breast Cancer	365_C50329
BRCA1	Breast Cancer	366_C50411
BRCA1	Breast Cancer	367_C50412
BRCA1	Breast Cancer	368_C50419
BRCA1	Breast Cancer	369_C50421
BRCA1	Breast Cancer	370_C50422
BRCA1	Breast Cancer	371_C50429
BRCA1	Breast Cancer	372_C50511
BRCA1	Breast Cancer	373_C50512
BRCA1	Breast Cancer	374_C50519
BRCA1	Breast Cancer	375_C50521
BRCA1	Breast Cancer	376_C50522
BRCA1	Breast Cancer	377_C50529
BRCA1	Breast Cancer	378_C50611
BRCA1	Breast Cancer	379_C50612
BRCA1	Breast Cancer	380_C50619
BRCA1	Breast Cancer	381_C50621
BRCA1	Breast Cancer	382_C50622
BRCA1	Breast Cancer	383_C50629
BRCA1	Breast Cancer	384_C50811
BRCA1	Breast Cancer	385_C50812
BRCA1	Breast Cancer	386_C50819
BRCA1	Breast Cancer	387_C50821
BRCA1	Breast Cancer	388_C50822
BRCA1	Breast Cancer	389_C50829
BRCA1	Breast Cancer	390_C50911
BRCA1	Breast Cancer	391_C50912
BRCA1	Breast Cancer	392_C50919
BRCA1	Breast Cancer	393_C50921
BRCA1	Breast Cancer	394_C50922
BRCA1	Breast Cancer	395_C50929
BRCA1	Breast Cancer	396_C7981
BRCA1	Breast Cancer	397_D0352
BRCA1	Breast Cancer	398_D0500
BRCA1	Breast Cancer	399_D0501
BRCA1	Breast Cancer	400_D0502
BRCA1	Breast Cancer	401_D0510
BRCA1	Breast Cancer	402_D0511
BRCA1	Breast Cancer	403_D0512
BRCA1	Breast Cancer	404_D0580
BRCA1	Breast Cancer	405_D0581
BRCA1	Breast Cancer	406_D0582
BRCA1	Breast Cancer	267_D0590
BRCA1	Breast Cancer	407_D0591
BRCA1	Breast Cancer	408_D0592
BRCA1	Breast Cancer	409_D241
BRCA1	Breast Cancer	410_D242
BRCA1	Breast Cancer	411_D249
BRCA1	Breast Cancer	412_D4860
BRCA1	Breast Cancer	413_D4861
BRCA1	Breast Cancer	414_D4862
BRCA1	Breast Cancer	415_D493
BRCA1	Colorectal Cancer	325_C189
BRCA1	Hereditary Breast Ovarian Cancer Syndrome	740_Z1501
BRCA1	Hereditary Breast Ovarian Cancer Syndrome	741_Z1502
BRCA1	Cowden Disease	450_Q858
BRCA1	Sporadic Breast Cancer	740_Z1501
BRCA1	Endometrial Cancer	278_C541
BRCA1	Ovarian Cancer	742_C561
BRCA1	Ovarian Cancer	743_C562
BRCA1	Ovarian Cancer	324_C569
BRCA1	Ovarian Cancer	744_C7960
BRCA1	Ovarian Cancer	745_C7961
BRCA1	Ovarian Cancer	746_C7962
BRCA1	Ovarian Cancer	747_D270
BRCA1	Ovarian Cancer	748_D271
BRCA1	Ovarian Cancer	749_D279
BRCA1	Ovarian Cancer	750_D3910
BRCA1	Ovarian Cancer	751_D3911
BRCA1	Ovarian Cancer	752_D3912
BRCA1	Hypertrophy of Breast	753_N62
BRCA1	Fanconi Anemia, Complementation Group a	754_D6109
BRCA1	Pancreatic Cancer	755_C250
BRCA1	Pancreatic Cancer	756_C251
BRCA1	Pancreatic Cancer	757_C252
BRCA1	Pancreatic Cancer	758_C253
BRCA1	Pancreatic Cancer	759_C254
BRCA1	Pancreatic Cancer	760_C257
BRCA1	Pancreatic Cancer	761_C258
BRCA1	Pancreatic Cancer	762_C259
BRCA1	Pancreatic Cancer	763_D136
BRCA1	Pancreatic Cancer	764_D137
BRCA1	Prostate Cancer	765_C61
BRCA1	Prostate Cancer	766_D075
BRCA1	Prostate Cancer	767_D291
BRCA1	Prostate Cancer	768_D400
BRCA1	Li-Fraumeni Syndrome	740_Z1501
BRCA1	Estrogen-Receptor Negative Breast Cancer	NA
BRCA1	Sister Chromatid Exchange, Frequency of	769_Q938
BRCA1	Mutagen Sensitivity	NA
BRCA1	Ataxia-Telangiectasia	770_G113
BRCA1	Riddle Syndrome	771_D828
BRCA1	Peritoneum Cancer	772_C480
BRCA1	Peritoneum Cancer	773_C481
BRCA1	Peritoneum Cancer	774_C482
BRCA1	Peritoneum Cancer	775_C488
BRCA1	Peritoneum Cancer	776_C786
BRCA1	Peritoneum Cancer	777_C7B04
BRCA1	Peritoneum Cancer	778_D191
BRCA1	Peritoneum Cancer	779_D200
BRCA1	Peritoneum Cancer	780_D201
BRCA1	Peritoneum Cancer	781_D483
BRCA1	Peritoneum Cancer	782_D484
BRCA1	Canavan Disease	783_E7529
BRCA1	Fallopian Tube Carcinoma	784_C5700
BRCA1	Fallopian Tube Carcinoma	785_C5701
BRCA1	Fallopian Tube Carcinoma	786_C5702
BRCA1	Pancreatic Cancer 4	755_C250
BRCA1	Pancreatic Cancer 4	756_C251
BRCA1	Pancreatic Cancer 4	757_C252
BRCA1	Pancreatic Cancer 4	758_C253
BRCA1	Pancreatic Cancer 4	759_C254
BRCA1	Pancreatic Cancer 4	760_C257
BRCA1	Pancreatic Cancer 4	761_C258
BRCA1	Pancreatic Cancer 4	762_C259
BRCA1	Pancreatic Cancer 4	763_D136
BRCA1	Pancreatic Cancer 4	764_D137
BRCA1	Ovarian Cystadenoma	749_D279
BRCA1	Bardet-Biedl Syndrome 2	787_Q878
BRCA1	Rhabdomyosarcoma	182_C499
BRCA1	Lobular Neoplasia	398_D0500
BRCA1	Breast Ductal Carcinoma	401_D0510
BRCA1	Breast Ductal Carcinoma	402_D0511
BRCA1	Breast Ductal Carcinoma	403_D0512
BRCA1	Papillary Serous Adenocarcinoma	273_C758
BRCA1	Warsaw Breakage Syndrome	NA
BRCA1	Nijmegen Breakage Syndrome	NA
BRCA1	Female Reproductive Organ Cancer	784_C5700
BRCA1	Female Reproductive Organ Cancer	785_C5701
BRCA1	Female Reproductive Organ Cancer	786_C5702
BRCA1	Female Reproductive Organ Cancer	788_C5710
BRCA1	Female Reproductive Organ Cancer	789_C5711
BRCA1	Female Reproductive Organ Cancer	790_C5712
BRCA1	Female Reproductive Organ Cancer	791_C5720
BRCA1	Female Reproductive Organ Cancer	792_C5721
BRCA1	Female Reproductive Organ Cancer	793_C5722
BRCA1	Female Reproductive Organ Cancer	794_C573
BRCA1	Female Reproductive Organ Cancer	795_C574
BRCA1	Female Reproductive Organ Cancer	796_C577
BRCA1	Female Reproductive Organ Cancer	797_C578
BRCA1	Female Reproductive Organ Cancer	798_C579
BRCA1	Palmoplantar Keratoderma, Punctate Type Ii	799_L852
BRCA1	Ductal Carcinoma in Situ	401_D0510
BRCA1	Ductal Carcinoma in Situ	402_D0511
BRCA1	Ductal Carcinoma in Situ	403_D0512
BRCA1	Pre-Malignant Neoplasm	NA
BRCA1	Nosophobia	800_F4522
BRCA1	Ovarian Cancer 1	742_C561
BRCA1	Ovarian Cancer 1	743_C562
BRCA1	Ovarian Cancer 1	324_C569
BRCA1	Ovarian Cancer 1	744_C7960
BRCA1	Ovarian Cancer 1	745_C7961
BRCA1	Ovarian Cancer 1	746_C7962
BRCA1	Ovarian Cancer 1	747_D270
BRCA1	Ovarian Cancer 1	748_D271
BRCA1	Ovarian Cancer 1	749_D279
BRCA1	Ovarian Cancer 1	750_D3910
BRCA1	Ovarian Cancer 1	751_D3911
BRCA1	Ovarian Cancer 1	752_D3912
BRCA1	Breast Carcinoma in Situ	398_D0500
BRCA1	Breast Carcinoma in Situ	399_D0501
BRCA1	Breast Carcinoma in Situ	400_D0502
BRCA1	Breast Carcinoma in Situ	401_D0510
BRCA1	Breast Carcinoma in Situ	402_D0511
BRCA1	Breast Carcinoma in Situ	403_D0512
BRCA1	Breast Carcinoma in Situ	404_D0580
BRCA1	Breast Carcinoma in Situ	405_D0581
BRCA1	Breast Carcinoma in Situ	406_D0582
BRCA1	Breast Carcinoma in Situ	267_D0590
BRCA1	Breast Carcinoma in Situ	407_D0591
BRCA1	Breast Carcinoma in Situ	408_D0592
BRCA1	Female Breast Cancer	342_C50011
BRCA1	Female Breast Cancer	343_C50012
BRCA1	Female Breast Cancer	344_C50019
BRCA1	Female Breast Cancer	348_C50111
BRCA1	Female Breast Cancer	349_C50112
BRCA1	Female Breast Cancer	350_C50119
BRCA1	Female Breast Cancer	354_C50211
BRCA1	Female Breast Cancer	355_C50212
BRCA1	Female Breast Cancer	356_C50219
BRCA1	Female Breast Cancer	360_C50311
BRCA1	Female Breast Cancer	361_C50312
BRCA1	Female Breast Cancer	362_C50319
BRCA1	Female Breast Cancer	366_C50411
BRCA1	Female Breast Cancer	367_C50412
BRCA1	Female Breast Cancer	368_C50419
BRCA1	Female Breast Cancer	372_C50511
BRCA1	Female Breast Cancer	373_C50512
BRCA1	Female Breast Cancer	374_C50519
BRCA1	Female Breast Cancer	378_C50611
BRCA1	Female Breast Cancer	379_C50612
BRCA1	Female Breast Cancer	380_C50619
BRCA1	Female Breast Cancer	384_C50811
BRCA1	Female Breast Cancer	385_C50812
BRCA1	Female Breast Cancer	386_C50819
BRCA1	Female Breast Cancer	390_C50911
BRCA1	Female Breast Cancer	391_C50912
BRCA1	Female Breast Cancer	392_C50919
BRCA1	Hereditary Site-Specific Ovarian Cancer Syndrome	741_Z1502
BRCA1	Cancerophobia	801_F4529
BRCA1	Uterine Corpus Serous Adenocarcinoma	273_C758
BRCA1	Breast Reconstruction	802_Z421
BRCA1	Breast Medullary Carcinoma	401_D0510
BRCA1	Lynch Syndrome I	486_Z1509
BRCA1	Fanconi Anemia, Complementation Group S	754_D6109
BRCA1	Porokeratosis	803_L565
BRCA1	Fallopian Tube Adenocarcinoma	273_C758
BRCA1	in Situ Carcinoma	NA
BRCA1	Synchronous Bilateral Breast Carcinoma	392_C50919
BRCA1	Bilateral Breast Cancer	392_C50919
BRCA1	Primary Peritoneal Carcinoma	774_C482
BRCA1	Breast-Ovarian Cancer, Familial 1	NA
BRCA1	Tuberculous Salpingitis	804_A1817
BRCA1	Ovary Epithelial Cancer	324_C569
BRCA1	Malignant Ovarian Surface Epithelial-Stromal Neoplasm	324_C569
BRCA1	Premature Menopause	805_E28310
BRCA1	Premature Menopause	806_E28319
BRCA1	Dysgerminoma of Ovary	324_C569
BRCA1	Glycogen-Rich Clear Cell Breast Carcinoma	404_D0580
BRCA1	Radiation Induced Cancer	NA
BRCA1	Myxosarcoma	182_C499
BRCA1	Clear Cell Adenofibroma	NA
BRCA1	Cystadenofibroma	749_D279

## Sheet: MYBPC3_ICD_9
Genes	Diseases	ICD_9_Codes
MYBPC3	Atrial Standstill 1	NA
MYBPC3	Cardiomyopathy, Familial Hypertrophic, 4	169_42511
MYBPC3	Cardiomyopathy, Familial Hypertrophic, 4	170_42518
MYBPC3	Dilated Cardiomyopathy	86_4254
MYBPC3	Familial Isolated Dilated Cardiomyopathy	86_4254
MYBPC3	Intrinsic Cardiomyopathy	86_4254
MYBPC3	Diastolic Heart Failure	973_42830
MYBPC3	Diastolic Heart Failure	974_42831
MYBPC3	Diastolic Heart Failure	975_42832
MYBPC3	Diastolic Heart Failure	976_42833
MYBPC3	Diastolic Heart Failure	977_42840
MYBPC3	Diastolic Heart Failure	978_42841
MYBPC3	Diastolic Heart Failure	979_42842
MYBPC3	Diastolic Heart Failure	980_42843
MYBPC3	Left Ventricular Noncompaction	86_4254
MYBPC3	Hypertrophic Cardiomyopathy	169_42511
MYBPC3	Hypertrophic Cardiomyopathy	170_42518
MYBPC3	Cardiomyopathy, Familial Hypertrophic, 1	169_42511
MYBPC3	Cardiomyopathy, Familial Hypertrophic, 1	170_42518
MYBPC3	Catecholaminergic Polymorphic Ventricular Tachycardia	753_4271
MYBPC3	Cardiac Arrest	573_4275
MYBPC3	Cardiac Arrest	574_77985
MYBPC3	Atrial Fibrillation	750_42731
MYBPC3	Cardiac Conduction Defect	589_4269
MYBPC3	Restrictive Cardiomyopathy	86_4254
MYBPC3	Left Ventricular Noncompaction 10	86_4254
MYBPC3	Long Qt Syndrome	582_42682
MYBPC3	Heart Disease	95_09885
MYBPC3	Heart Disease	96_3918
MYBPC3	Heart Disease	97_3919
MYBPC3	Heart Disease	98_39890
MYBPC3	Heart Disease	99_39899
MYBPC3	Heart Disease	100_40200
MYBPC3	Heart Disease	101_40201
MYBPC3	Heart Disease	102_40210
MYBPC3	Heart Disease	103_40211
MYBPC3	Heart Disease	104_40290
MYBPC3	Heart Disease	105_40291
MYBPC3	Heart Disease	106_40400
MYBPC3	Heart Disease	107_40401
MYBPC3	Heart Disease	108_40402
MYBPC3	Heart Disease	109_40403
MYBPC3	Heart Disease	110_40410
MYBPC3	Heart Disease	111_40411
MYBPC3	Heart Disease	112_40412
MYBPC3	Heart Disease	113_40413
MYBPC3	Heart Disease	114_40490
MYBPC3	Heart Disease	115_40491
MYBPC3	Heart Disease	116_40492
MYBPC3	Heart Disease	117_40493
MYBPC3	Heart Disease	118_411
MYBPC3	Heart Disease	119_41189
MYBPC3	Heart Disease	120_4148
MYBPC3	Heart Disease	121_4149
MYBPC3	Heart Disease	981_4161
MYBPC3	Heart Disease	982_4168
MYBPC3	Heart Disease	124_4169
MYBPC3	Heart Disease	983_42982
MYBPC3	Heart Disease	984_42989
MYBPC3	Heart Disease	985_4299

## Sheet: MYBPC3_ICD_10
Genes	Diseases	ICD_10_Codes
MYBPC3	Atrial Standstill 1	NA
MYBPC3	Cardiomyopathy, Familial Hypertrophic, 4	196_I421
MYBPC3	Cardiomyopathy, Familial Hypertrophic, 4	197_I422
MYBPC3	Dilated Cardiomyopathy	181_I420
MYBPC3	Familial Isolated Dilated Cardiomyopathy	181_I420
MYBPC3	Intrinsic Cardiomyopathy	195_I255
MYBPC3	Intrinsic Cardiomyopathy	196_I421
MYBPC3	Intrinsic Cardiomyopathy	197_I422
MYBPC3	Intrinsic Cardiomyopathy	198_O903
MYBPC3	Diastolic Heart Failure	1644_I5030
MYBPC3	Diastolic Heart Failure	1645_I5031
MYBPC3	Diastolic Heart Failure	1646_I5032
MYBPC3	Diastolic Heart Failure	1647_I5033
MYBPC3	Diastolic Heart Failure	1648_I5040
MYBPC3	Diastolic Heart Failure	1649_I5041
MYBPC3	Diastolic Heart Failure	1650_I5043
MYBPC3	Left Ventricular Noncompaction	279_I428
MYBPC3	Hypertrophic Cardiomyopathy	196_I421
MYBPC3	Hypertrophic Cardiomyopathy	197_I422
MYBPC3	Cardiomyopathy, Familial Hypertrophic, 1	196_I421
MYBPC3	Cardiomyopathy, Familial Hypertrophic, 1	197_I422
MYBPC3	Catecholaminergic Polymorphic Ventricular Tachycardia	1294_I472
MYBPC3	Cardiac Arrest	909_I462
MYBPC3	Cardiac Arrest	910_I468
MYBPC3	Cardiac Arrest	911_I469
MYBPC3	Cardiac Arrest	912_I97120
MYBPC3	Cardiac Arrest	913_I97121
MYBPC3	Cardiac Arrest	914_I97710
MYBPC3	Cardiac Arrest	915_I97711
MYBPC3	Cardiac Arrest	916_O0336
MYBPC3	Cardiac Arrest	917_O0386
MYBPC3	Cardiac Arrest	918_O0486
MYBPC3	Cardiac Arrest	919_O0736
MYBPC3	Cardiac Arrest	920_O0881
MYBPC3	Cardiac Arrest	921_O29111
MYBPC3	Cardiac Arrest	922_O29112
MYBPC3	Cardiac Arrest	923_O29113
MYBPC3	Cardiac Arrest	924_O29119
MYBPC3	Cardiac Arrest	925_P2981
MYBPC3	Atrial Fibrillation	1288_I480
MYBPC3	Atrial Fibrillation	1289_I481
MYBPC3	Atrial Fibrillation	1290_I482
MYBPC3	Atrial Fibrillation	1291_I4891
MYBPC3	Cardiac Conduction Defect	959_I459
MYBPC3	Restrictive Cardiomyopathy	183_I425
MYBPC3	Left Ventricular Noncompaction 10	279_I428
MYBPC3	Long Qt Syndrome	938_I4581
MYBPC3	Heart Disease	200_A1884
MYBPC3	Heart Disease	201_A5483
MYBPC3	Heart Disease	202_I018
MYBPC3	Heart Disease	203_I019
MYBPC3	Heart Disease	171_I068
MYBPC3	Heart Disease	172_I069
MYBPC3	Heart Disease	204_I0989
MYBPC3	Heart Disease	205_I099
MYBPC3	Heart Disease	206_I110
MYBPC3	Heart Disease	207_I119
MYBPC3	Heart Disease	208_I248
MYBPC3	Heart Disease	209_I249
MYBPC3	Heart Disease	210_I2510
MYBPC3	Heart Disease	211_I25110
MYBPC3	Heart Disease	212_I25111
MYBPC3	Heart Disease	213_I25118
MYBPC3	Heart Disease	214_I25119
MYBPC3	Heart Disease	215_I271
MYBPC3	Heart Disease	216_I2789
MYBPC3	Heart Disease	217_I279
MYBPC3	Heart Disease	218_I5189
MYBPC3	Heart Disease	219_I519
MYBPC3	Heart Disease	220_I52
MYBPC3	Heart Disease	221_M0530
MYBPC3	Heart Disease	222_M05311
MYBPC3	Heart Disease	223_M05312
MYBPC3	Heart Disease	224_M05319
MYBPC3	Heart Disease	225_M05321
MYBPC3	Heart Disease	226_M05322
MYBPC3	Heart Disease	227_M05329
MYBPC3	Heart Disease	228_M05331
MYBPC3	Heart Disease	229_M05332
MYBPC3	Heart Disease	230_M05339
MYBPC3	Heart Disease	231_M05341
MYBPC3	Heart Disease	232_M05342
MYBPC3	Heart Disease	233_M05349
MYBPC3	Heart Disease	234_M05351
MYBPC3	Heart Disease	235_M05352
MYBPC3	Heart Disease	236_M05359
MYBPC3	Heart Disease	237_M05361
MYBPC3	Heart Disease	238_M05362
MYBPC3	Heart Disease	239_M05369
MYBPC3	Heart Disease	240_M05371
MYBPC3	Heart Disease	241_M05372
MYBPC3	Heart Disease	242_M05379
MYBPC3	Heart Disease	243_M0539
MYBPC3	Heart Disease	244_O10111
MYBPC3	Heart Disease	245_O10112
MYBPC3	Heart Disease	246_O10113
MYBPC3	Heart Disease	247_O10119
MYBPC3	Heart Disease	248_O1012
MYBPC3	Heart Disease	249_O1013
MYBPC3	Heart Disease	250_O10311
MYBPC3	Heart Disease	251_O10312
MYBPC3	Heart Disease	252_O10313
MYBPC3	Heart Disease	253_O10319
MYBPC3	Heart Disease	254_O1032
MYBPC3	Heart Disease	255_O1033

## Sheet: APC_ICD_9
Genes	Diseases	ICD_9_Codes
APC	Gastric Adenocarcinoma	145_1948
APC	Colorectal Cancer	214_1539
APC	Hepatocellular Carcinoma	215_1550
APC	Adenoma	216_227
APC	Medulloblastoma	217_1916
APC	Cenani-Lenz Syndactyly Syndrome	NA
APC	Thyroid Cancer	218_193
APC	Thyroid Cancer	219_1941
APC	Thyroid Cancer	220_226
APC	Thyroid Cancer	221_2271
APC	Barrett Esophagus	222_53085
APC	Breast Cancer	223_1740
APC	Breast Cancer	224_1741
APC	Breast Cancer	225_1742
APC	Breast Cancer	226_1743
APC	Breast Cancer	227_1744
APC	Breast Cancer	228_1745
APC	Breast Cancer	229_1746
APC	Breast Cancer	230_1748
APC	Breast Cancer	231_1749
APC	Breast Cancer	232_1750
APC	Breast Cancer	233_1759
APC	Breast Cancer	234_19881
APC	Breast Cancer	235_217
APC	Breast Cancer	139_2330
APC	Breast Cancer	236_2383
APC	Breast Cancer	237_2393
APC	Gastric Cancer	238_1519
APC	Lung Cancer Susceptibility 3	239_1623
APC	Lung Cancer Susceptibility 3	240_1624
APC	Lung Cancer Susceptibility 3	241_1625
APC	Lung Cancer Susceptibility 3	242_1628
APC	Lung Cancer Susceptibility 3	243_1629
APC	Lung Cancer Susceptibility 3	244_1764
APC	Lung Cancer Susceptibility 3	245_1970
APC	Lung Cancer Susceptibility 3	246_20921
APC	Lung Cancer Susceptibility 3	247_20961
APC	Lung Cancer Susceptibility 3	248_2123
APC	Lung Cancer Susceptibility 3	249_2312
APC	Lung Cancer Susceptibility 3	250_2357
APC	Colorectal Adenoma	251_2278
APC	Epidermoid Cysts	252_7062
APC	Desmoid Disease, Hereditary	171_2381
APC	Familial Adenomatous Polyposis Due to 5q22.2 Microdeletion	253_75839
APC	Periampullary Adenoma	251_2278
APC	Colon Adenoma	251_2278
APC	Albright's Hereditary Osteodystrophy	NA
APC	Desmoid Tumor	171_2381
APC	Adenocarcinoma	145_1948
APC	Fibromatosis	164_23770
APC	Fibromatosis	165_23771
APC	Fibromatosis	166_23772
APC	Fibromatosis	167_23779
APC	Fibromatosis	168_72871
APC	Fibromatosis	131_72879
APC	Familial Colorectal Cancer	214_1539
APC	Fourth Cranial Nerve Palsy	254_37853
APC	Attenuated Familial Adenomatous Polyposis	255_2113
APC	Peutz-Jeghers Syndrome	256_7596
APC	Mccune-Albright Syndrome	NA
APC	Fibrous Dysplasia	257_75654
APC	Mutyh-Associated Polyposis	255_2113
APC	Gastric Adenocarcinoma and Proximal Polyposis of the Stomach	145_1948
APC	Familial Adenomatous Polyposis	255_2113
APC	Hepatic Adenomas, Familial	251_2278
APC	Hyperplastic Polyposis Syndrome	255_2113
APC	Anal Squamous Cell Carcinoma	258_2305
APC	Pseudohypoparathyroidism	259_27549
APC	Polyposis Syndrome, Hereditary Mixed, 1	255_2113
APC	Cranial Nerve Palsy	260_3526
APC	Hepatoblastoma	215_1550
APC	Intestinal Benign Neoplasm	261_2112
APC	Intestinal Benign Neoplasm	262_2352
APC	Intestinal Benign Neoplasm	263_20940
APC	Intestinal Benign Neoplasm	264_20950
APC	Familial Adenomatous Polyposis 1	255_2113
APC	Polyposis, Gastric	265_5379
APC	Juvenile Polyposis Syndrome	255_2113
APC	Mismatch Repair Cancer Syndrome	NA
APC	Lynch Syndrome	266_V8409

## Sheet: APC_ICD_10
Genes	Diseases	ICD_10_Codes
APC	Gastric Adenocarcinoma	273_C758
APC	Colorectal Cancer	325_C189
APC	Hepatocellular Carcinoma	326_C220
APC	Adenoma	327_D35
APC	Medulloblastoma	328_C716
APC	Cenani-Lenz Syndactyly Syndrome	NA
APC	Thyroid Cancer	329_C73
APC	Thyroid Cancer	330_D093
APC	Thyroid Cancer	331_D34
APC	Thyroid Cancer	332_D440
APC	Barrett Esophagus	333_K2270
APC	Barrett Esophagus	334_K22710
APC	Barrett Esophagus	335_K22711
APC	Barrett Esophagus	336_K22719
APC	Breast Cancer	337_C44501
APC	Breast Cancer	338_C44511
APC	Breast Cancer	339_C44521
APC	Breast Cancer	340_C44591
APC	Breast Cancer	341_C4A52
APC	Breast Cancer	342_C50011
APC	Breast Cancer	343_C50012
APC	Breast Cancer	344_C50019
APC	Breast Cancer	345_C50021
APC	Breast Cancer	346_C50022
APC	Breast Cancer	347_C50029
APC	Breast Cancer	348_C50111
APC	Breast Cancer	349_C50112
APC	Breast Cancer	350_C50119
APC	Breast Cancer	351_C50121
APC	Breast Cancer	352_C50122
APC	Breast Cancer	353_C50129
APC	Breast Cancer	354_C50211
APC	Breast Cancer	355_C50212
APC	Breast Cancer	356_C50219
APC	Breast Cancer	357_C50221
APC	Breast Cancer	358_C50222
APC	Breast Cancer	359_C50229
APC	Breast Cancer	360_C50311
APC	Breast Cancer	361_C50312
APC	Breast Cancer	362_C50319
APC	Breast Cancer	363_C50321
APC	Breast Cancer	364_C50322
APC	Breast Cancer	365_C50329
APC	Breast Cancer	366_C50411
APC	Breast Cancer	367_C50412
APC	Breast Cancer	368_C50419
APC	Breast Cancer	369_C50421
APC	Breast Cancer	370_C50422
APC	Breast Cancer	371_C50429
APC	Breast Cancer	372_C50511
APC	Breast Cancer	373_C50512
APC	Breast Cancer	374_C50519
APC	Breast Cancer	375_C50521
APC	Breast Cancer	376_C50522
APC	Breast Cancer	377_C50529
APC	Breast Cancer	378_C50611
APC	Breast Cancer	379_C50612
APC	Breast Cancer	380_C50619
APC	Breast Cancer	381_C50621
APC	Breast Cancer	382_C50622
APC	Breast Cancer	383_C50629
APC	Breast Cancer	384_C50811
APC	Breast Cancer	385_C50812
APC	Breast Cancer	386_C50819
APC	Breast Cancer	387_C50821
APC	Breast Cancer	388_C50822
APC	Breast Cancer	389_C50829
APC	Breast Cancer	390_C50911
APC	Breast Cancer	391_C50912
APC	Breast Cancer	392_C50919
APC	Breast Cancer	393_C50921
APC	Breast Cancer	394_C50922
APC	Breast Cancer	395_C50929
APC	Breast Cancer	396_C7981
APC	Breast Cancer	397_D0352
APC	Breast Cancer	398_D0500
APC	Breast Cancer	399_D0501
APC	Breast Cancer	400_D0502
APC	Breast Cancer	401_D0510
APC	Breast Cancer	402_D0511
APC	Breast Cancer	403_D0512
APC	Breast Cancer	404_D0580
APC	Breast Cancer	405_D0581
APC	Breast Cancer	406_D0582
APC	Breast Cancer	267_D0590
APC	Breast Cancer	407_D0591
APC	Breast Cancer	408_D0592
APC	Breast Cancer	409_D241
APC	Breast Cancer	410_D242
APC	Breast Cancer	411_D249
APC	Breast Cancer	412_D4860
APC	Breast Cancer	413_D4861
APC	Breast Cancer	414_D4862
APC	Breast Cancer	415_D493
APC	Gastric Cancer	416_C169
APC	Lung Cancer Susceptibility 3	417_C3410
APC	Lung Cancer Susceptibility 3	418_C3411
APC	Lung Cancer Susceptibility 3	419_C3412
APC	Lung Cancer Susceptibility 3	420_C342
APC	Lung Cancer Susceptibility 3	421_C3430
APC	Lung Cancer Susceptibility 3	422_C3431
APC	Lung Cancer Susceptibility 3	423_C3432
APC	Lung Cancer Susceptibility 3	424_C3480
APC	Lung Cancer Susceptibility 3	425_C3481
APC	Lung Cancer Susceptibility 3	426_C3482
APC	Lung Cancer Susceptibility 3	427_C3490
APC	Lung Cancer Susceptibility 3	428_C3491
APC	Lung Cancer Susceptibility 3	429_C3492
APC	Lung Cancer Susceptibility 3	430_C4650
APC	Lung Cancer Susceptibility 3	431_C4651
APC	Lung Cancer Susceptibility 3	432_C4652
APC	Lung Cancer Susceptibility 3	433_C7800
APC	Lung Cancer Susceptibility 3	434_C7801
APC	Lung Cancer Susceptibility 3	435_C7802
APC	Lung Cancer Susceptibility 3	436_C7A090
APC	Lung Cancer Susceptibility 3	437_D0220
APC	Lung Cancer Susceptibility 3	438_D0221
APC	Lung Cancer Susceptibility 3	439_D0222
APC	Lung Cancer Susceptibility 3	440_D1430
APC	Lung Cancer Susceptibility 3	441_D1431
APC	Lung Cancer Susceptibility 3	442_D1432
APC	Lung Cancer Susceptibility 3	443_D381
APC	Lung Cancer Susceptibility 3	444_D3A090
APC	Colorectal Adenoma	445_D357
APC	Epidermoid Cysts	446_L723
APC	Desmoid Disease, Hereditary	266_D481
APC	Familial Adenomatous Polyposis Due to 5q22.2 Microdeletion	447_Q935
APC	Periampullary Adenoma	445_D357
APC	Colon Adenoma	445_D357
APC	Albright's Hereditary Osteodystrophy	NA
APC	Desmoid Tumor	266_D481
APC	Adenocarcinoma	273_C758
APC	Fibromatosis	285_M720
APC	Fibromatosis	286_M722
APC	Fibromatosis	259_M724
APC	Fibromatosis	287_Q8500
APC	Fibromatosis	288_Q8501
APC	Fibromatosis	289_Q8502
APC	Fibromatosis	290_Q8509
APC	Familial Colorectal Cancer	325_C189
APC	Fourth Cranial Nerve Palsy	448_H4910
APC	Attenuated Familial Adenomatous Polyposis	449_D126
APC	Peutz-Jeghers Syndrome	450_Q858
APC	Mccune-Albright Syndrome	NA
APC	Fibrous Dysplasia	451_M8500
APC	Fibrous Dysplasia	452_M85011
APC	Fibrous Dysplasia	453_M85012
APC	Fibrous Dysplasia	454_M85019
APC	Fibrous Dysplasia	455_M85021
APC	Fibrous Dysplasia	456_M85022
APC	Fibrous Dysplasia	457_M85029
APC	Fibrous Dysplasia	458_M85031
APC	Fibrous Dysplasia	459_M85032
APC	Fibrous Dysplasia	460_M85039
APC	Fibrous Dysplasia	461_M85041
APC	Fibrous Dysplasia	462_M85042
APC	Fibrous Dysplasia	463_M85049
APC	Fibrous Dysplasia	464_M85051
APC	Fibrous Dysplasia	465_M85052
APC	Fibrous Dysplasia	466_M85059
APC	Fibrous Dysplasia	467_M85061
APC	Fibrous Dysplasia	468_M85062
APC	Fibrous Dysplasia	469_M85069
APC	Fibrous Dysplasia	470_M85071
APC	Fibrous Dysplasia	471_M85072
APC	Fibrous Dysplasia	472_M85079
APC	Fibrous Dysplasia	473_M8508
APC	Fibrous Dysplasia	474_M8509
APC	Fibrous Dysplasia	475_Q781
APC	Mutyh-Associated Polyposis	449_D126
APC	Gastric Adenocarcinoma and Proximal Polyposis of the Stomach	273_C758
APC	Familial Adenomatous Polyposis	449_D126
APC	Hepatic Adenomas, Familial	445_D357
APC	Hyperplastic Polyposis Syndrome	449_D126
APC	Anal Squamous Cell Carcinoma	476_C44520
APC	Pseudohypoparathyroidism	477_E201
APC	Polyposis Syndrome, Hereditary Mixed, 1	449_D126
APC	Cranial Nerve Palsy	478_G527
APC	Hepatoblastoma	479_C222
APC	Intestinal Benign Neoplasm	480_D1330
APC	Intestinal Benign Neoplasm	481_D1339
APC	Intestinal Benign Neoplasm	482_D372
APC	Intestinal Benign Neoplasm	483_D3A019
APC	Intestinal Benign Neoplasm	484_D3A029
APC	Familial Adenomatous Polyposis 1	449_D126
APC	Polyposis, Gastric	485_K319
APC	Juvenile Polyposis Syndrome	449_D126
APC	Mismatch Repair Cancer Syndrome	NA
APC	Lynch Syndrome	486_Z1509
