# Supplementary material for: Integrated ACMG-approved genes and ICD codes for the translational research and precision medicine
Source: Database (Oxford). 2023 May 17;2023:baad033. doi: 10.1093/database/baad033 (PMC10191139; doi:10.1093/database/baad033)
Supplement: baad033_Supp [file baad033_supp.zip › suppl_data/Supplementary_Material_3_Cases_Disease.xlsx]

## Sheet: Summary
Disease	Gene Records	ICD 9 Records	ICD 10 Records
Breast Cancer	16	323	1449
Heart Disease	18	540	937
Alzheimer's Disease	2	3	9

## Sheet: Breast Cancer ICD 9
Genes	Diseases	ICD_9_Codes
APC	Breast Cancer	223_1740
APC	Breast Cancer	224_1741
APC	Breast Cancer	225_1742
APC	Breast Cancer	226_1743
APC	Breast Cancer	227_1744
APC	Breast Cancer	228_1745
APC	Breast Cancer	229_1746
APC	Breast Cancer	230_1748
APC	Breast Cancer	231_1749
APC	Breast Cancer	232_1750
APC	Breast Cancer	233_1759
APC	Breast Cancer	234_19881
APC	Breast Cancer	235_217
APC	Breast Cancer	139_2330
APC	Breast Cancer	236_2383
APC	Breast Cancer	237_2393
BMPR1A	Breast Cancer	223_1740
BMPR1A	Breast Cancer	224_1741
BMPR1A	Breast Cancer	225_1742
BMPR1A	Breast Cancer	226_1743
BMPR1A	Breast Cancer	227_1744
BMPR1A	Breast Cancer	228_1745
BMPR1A	Breast Cancer	229_1746
BMPR1A	Breast Cancer	230_1748
BMPR1A	Breast Cancer	231_1749
BMPR1A	Breast Cancer	232_1750
BMPR1A	Breast Cancer	233_1759
BMPR1A	Breast Cancer	234_19881
BMPR1A	Breast Cancer	235_217
BMPR1A	Breast Cancer	139_2330
BMPR1A	Breast Cancer	236_2383
BMPR1A	Breast Cancer	237_2393
BRCA1	Breast Cancer	223_1740
BRCA1	Breast Cancer	224_1741
BRCA1	Breast Cancer	225_1742
BRCA1	Breast Cancer	226_1743
BRCA1	Breast Cancer	227_1744
BRCA1	Breast Cancer	228_1745
BRCA1	Breast Cancer	229_1746
BRCA1	Breast Cancer	230_1748
BRCA1	Breast Cancer	231_1749
BRCA1	Breast Cancer	232_1750
BRCA1	Breast Cancer	233_1759
BRCA1	Breast Cancer	234_19881
BRCA1	Breast Cancer	235_217
BRCA1	Breast Cancer	139_2330
BRCA1	Breast Cancer	236_2383
BRCA1	Breast Cancer	237_2393
BRCA1	Sporadic Breast Cancer	451_V8401
BRCA1	Estrogen-Receptor Negative Breast Cancer	NA
BRCA1	Female Breast Cancer	223_1740
BRCA1	Female Breast Cancer	224_1741
BRCA1	Female Breast Cancer	225_1742
BRCA1	Female Breast Cancer	226_1743
BRCA1	Female Breast Cancer	227_1744
BRCA1	Female Breast Cancer	228_1745
BRCA1	Female Breast Cancer	229_1746
BRCA1	Female Breast Cancer	230_1748
BRCA1	Female Breast Cancer	231_1749
BRCA1	Female Breast Cancer	234_19881
BRCA1	Female Breast Cancer	235_217
BRCA1	Female Breast Cancer	139_2330
BRCA1	Female Breast Cancer	236_2383
BRCA1	Female Breast Cancer	237_2393
BRCA1	Bilateral Breast Cancer	231_1749
BRCA2	Breast Cancer	223_1740
BRCA2	Breast Cancer	224_1741
BRCA2	Breast Cancer	225_1742
BRCA2	Breast Cancer	226_1743
BRCA2	Breast Cancer	227_1744
BRCA2	Breast Cancer	228_1745
BRCA2	Breast Cancer	229_1746
BRCA2	Breast Cancer	230_1748
BRCA2	Breast Cancer	231_1749
BRCA2	Breast Cancer	232_1750
BRCA2	Breast Cancer	233_1759
BRCA2	Breast Cancer	234_19881
BRCA2	Breast Cancer	235_217
BRCA2	Breast Cancer	139_2330
BRCA2	Breast Cancer	236_2383
BRCA2	Breast Cancer	237_2393
BRCA2	Sporadic Breast Cancer	451_V8401
BRCA2	Bilateral Breast Cancer	231_1749
BRCA2	Female Breast Cancer	223_1740
BRCA2	Female Breast Cancer	224_1741
BRCA2	Female Breast Cancer	225_1742
BRCA2	Female Breast Cancer	226_1743
BRCA2	Female Breast Cancer	227_1744
BRCA2	Female Breast Cancer	228_1745
BRCA2	Female Breast Cancer	229_1746
BRCA2	Female Breast Cancer	230_1748
BRCA2	Female Breast Cancer	231_1749
BRCA2	Female Breast Cancer	234_19881
BRCA2	Female Breast Cancer	235_217
BRCA2	Female Breast Cancer	139_2330
BRCA2	Female Breast Cancer	236_2383
BRCA2	Female Breast Cancer	237_2393
MLH1	Breast Cancer	223_1740
MLH1	Breast Cancer	224_1741
MLH1	Breast Cancer	225_1742
MLH1	Breast Cancer	226_1743
MLH1	Breast Cancer	227_1744
MLH1	Breast Cancer	228_1745
MLH1	Breast Cancer	229_1746
MLH1	Breast Cancer	230_1748
MLH1	Breast Cancer	231_1749
MLH1	Breast Cancer	232_1750
MLH1	Breast Cancer	233_1759
MLH1	Breast Cancer	234_19881
MLH1	Breast Cancer	235_217
MLH1	Breast Cancer	139_2330
MLH1	Breast Cancer	236_2383
MLH1	Breast Cancer	237_2393
MSH2	Breast Cancer	223_1740
MSH2	Breast Cancer	224_1741
MSH2	Breast Cancer	225_1742
MSH2	Breast Cancer	226_1743
MSH2	Breast Cancer	227_1744
MSH2	Breast Cancer	228_1745
MSH2	Breast Cancer	229_1746
MSH2	Breast Cancer	230_1748
MSH2	Breast Cancer	231_1749
MSH2	Breast Cancer	232_1750
MSH2	Breast Cancer	233_1759
MSH2	Breast Cancer	234_19881
MSH2	Breast Cancer	235_217
MSH2	Breast Cancer	139_2330
MSH2	Breast Cancer	236_2383
MSH2	Breast Cancer	237_2393
MSH6	Breast Cancer	223_1740
MSH6	Breast Cancer	224_1741
MSH6	Breast Cancer	225_1742
MSH6	Breast Cancer	226_1743
MSH6	Breast Cancer	227_1744
MSH6	Breast Cancer	228_1745
MSH6	Breast Cancer	229_1746
MSH6	Breast Cancer	230_1748
MSH6	Breast Cancer	231_1749
MSH6	Breast Cancer	232_1750
MSH6	Breast Cancer	233_1759
MSH6	Breast Cancer	234_19881
MSH6	Breast Cancer	235_217
MSH6	Breast Cancer	139_2330
MSH6	Breast Cancer	236_2383
MSH6	Breast Cancer	237_2393
PTEN	Breast Cancer	223_1740
PTEN	Breast Cancer	224_1741
PTEN	Breast Cancer	225_1742
PTEN	Breast Cancer	226_1743
PTEN	Breast Cancer	227_1744
PTEN	Breast Cancer	228_1745
PTEN	Breast Cancer	229_1746
PTEN	Breast Cancer	230_1748
PTEN	Breast Cancer	231_1749
PTEN	Breast Cancer	232_1750
PTEN	Breast Cancer	233_1759
PTEN	Breast Cancer	234_19881
PTEN	Breast Cancer	235_217
PTEN	Breast Cancer	139_2330
PTEN	Breast Cancer	236_2383
PTEN	Breast Cancer	237_2393
PTEN	Breast Cancer	1443_80613
PTEN	Sporadic Breast Cancer	451_V8401
PTEN	Sporadic Breast Cancer	1454_80629
RB1	Breast Cancer	223_1740
RB1	Breast Cancer	224_1741
RB1	Breast Cancer	225_1742
RB1	Breast Cancer	226_1743
RB1	Breast Cancer	227_1744
RB1	Breast Cancer	228_1745
RB1	Breast Cancer	229_1746
RB1	Breast Cancer	230_1748
RB1	Breast Cancer	231_1749
RB1	Breast Cancer	232_1750
RB1	Breast Cancer	233_1759
RB1	Breast Cancer	234_19881
RB1	Breast Cancer	235_217
RB1	Breast Cancer	139_2330
RB1	Breast Cancer	236_2383
RB1	Breast Cancer	237_2393
RB1	Breast Cancer	1531_81251
SMAD4	Breast Cancer	223_1740
SMAD4	Breast Cancer	224_1741
SMAD4	Breast Cancer	225_1742
SMAD4	Breast Cancer	226_1743
SMAD4	Breast Cancer	227_1744
SMAD4	Breast Cancer	228_1745
SMAD4	Breast Cancer	229_1746
SMAD4	Breast Cancer	230_1748
SMAD4	Breast Cancer	231_1749
SMAD4	Breast Cancer	232_1750
SMAD4	Breast Cancer	233_1759
SMAD4	Breast Cancer	234_19881
SMAD4	Breast Cancer	235_217
SMAD4	Breast Cancer	139_2330
SMAD4	Breast Cancer	236_2383
SMAD4	Breast Cancer	237_2393
STK11	Breast Cancer	223_1740
STK11	Breast Cancer	224_1741
STK11	Breast Cancer	225_1742
STK11	Breast Cancer	226_1743
STK11	Breast Cancer	227_1744
STK11	Breast Cancer	228_1745
STK11	Breast Cancer	229_1746
STK11	Breast Cancer	230_1748
STK11	Breast Cancer	231_1749
STK11	Breast Cancer	232_1750
STK11	Breast Cancer	233_1759
STK11	Breast Cancer	234_19881
STK11	Breast Cancer	235_217
STK11	Breast Cancer	139_2330
STK11	Breast Cancer	236_2383
STK11	Breast Cancer	237_2393
TGFBR1	Breast Cancer	223_1740
TGFBR1	Breast Cancer	224_1741
TGFBR1	Breast Cancer	225_1742
TGFBR1	Breast Cancer	226_1743
TGFBR1	Breast Cancer	227_1744
TGFBR1	Breast Cancer	228_1745
TGFBR1	Breast Cancer	229_1746
TGFBR1	Breast Cancer	230_1748
TGFBR1	Breast Cancer	231_1749
TGFBR1	Breast Cancer	232_1750
TGFBR1	Breast Cancer	233_1759
TGFBR1	Breast Cancer	234_19881
TGFBR1	Breast Cancer	235_217
TGFBR1	Breast Cancer	139_2330
TGFBR1	Breast Cancer	236_2383
TGFBR1	Breast Cancer	237_2393
TGFBR2	Breast Cancer	223_1740
TGFBR2	Breast Cancer	224_1741
TGFBR2	Breast Cancer	225_1742
TGFBR2	Breast Cancer	226_1743
TGFBR2	Breast Cancer	227_1744
TGFBR2	Breast Cancer	228_1745
TGFBR2	Breast Cancer	229_1746
TGFBR2	Breast Cancer	230_1748
TGFBR2	Breast Cancer	231_1749
TGFBR2	Breast Cancer	232_1750
TGFBR2	Breast Cancer	233_1759
TGFBR2	Breast Cancer	234_19881
TGFBR2	Breast Cancer	235_217
TGFBR2	Breast Cancer	139_2330
TGFBR2	Breast Cancer	236_2383
TGFBR2	Breast Cancer	237_2393
TP53	Female Breast Cancer	223_1740
TP53	Female Breast Cancer	224_1741
TP53	Female Breast Cancer	225_1742
TP53	Female Breast Cancer	226_1743
TP53	Female Breast Cancer	227_1744
TP53	Female Breast Cancer	228_1745
TP53	Female Breast Cancer	229_1746
TP53	Female Breast Cancer	230_1748
TP53	Female Breast Cancer	231_1749
TP53	Female Breast Cancer	234_19881
TP53	Female Breast Cancer	235_217
TP53	Female Breast Cancer	139_2330
TP53	Female Breast Cancer	236_2383
TP53	Female Breast Cancer	237_2393
TP53	Estrogen-Receptor Positive Breast Cancer	NA
TP53	Sporadic Breast Cancer	451_V8401
TP53	Breast Cancer	223_1740
TP53	Breast Cancer	224_1741
TP53	Breast Cancer	225_1742
TP53	Breast Cancer	226_1743
TP53	Breast Cancer	227_1744
TP53	Breast Cancer	228_1745
TP53	Breast Cancer	229_1746
TP53	Breast Cancer	230_1748
TP53	Breast Cancer	231_1749
TP53	Breast Cancer	232_1750
TP53	Breast Cancer	233_1759
TP53	Breast Cancer	234_19881
TP53	Breast Cancer	235_217
TP53	Breast Cancer	139_2330
TP53	Breast Cancer	236_2383
TP53	Breast Cancer	237_2393
HFE	Breast Cancer	223_1740
HFE	Breast Cancer	224_1741
HFE	Breast Cancer	225_1742
HFE	Breast Cancer	226_1743
HFE	Breast Cancer	227_1744
HFE	Breast Cancer	228_1745
HFE	Breast Cancer	229_1746
HFE	Breast Cancer	230_1748
HFE	Breast Cancer	231_1749
HFE	Breast Cancer	232_1750
HFE	Breast Cancer	233_1759
HFE	Breast Cancer	234_19881
HFE	Breast Cancer	235_217
HFE	Breast Cancer	139_2330
HFE	Breast Cancer	236_2383
HFE	Breast Cancer	237_2393
PALB2	Breast Cancer	223_1740
PALB2	Breast Cancer	224_1741
PALB2	Breast Cancer	225_1742
PALB2	Breast Cancer	226_1743
PALB2	Breast Cancer	227_1744
PALB2	Breast Cancer	228_1745
PALB2	Breast Cancer	229_1746
PALB2	Breast Cancer	230_1748
PALB2	Breast Cancer	231_1749
PALB2	Breast Cancer	232_1750
PALB2	Breast Cancer	233_1759
PALB2	Breast Cancer	234_19881
PALB2	Breast Cancer	235_217
PALB2	Breast Cancer	139_2330
PALB2	Breast Cancer	236_2383
PALB2	Breast Cancer	237_2393
PALB2	Female Breast Cancer	223_1740
PALB2	Female Breast Cancer	224_1741
PALB2	Female Breast Cancer	225_1742
PALB2	Female Breast Cancer	226_1743
PALB2	Female Breast Cancer	227_1744
PALB2	Female Breast Cancer	228_1745
PALB2	Female Breast Cancer	229_1746
PALB2	Female Breast Cancer	230_1748
PALB2	Female Breast Cancer	231_1749
PALB2	Female Breast Cancer	234_19881
PALB2	Female Breast Cancer	235_217
PALB2	Female Breast Cancer	139_2330
PALB2	Female Breast Cancer	236_2383
PALB2	Female Breast Cancer	237_2393

## Sheet: Breast Cancer ICD 10
Genes	Diseases	ICD_10_Codes
APC	Breast Cancer	337_C44501
APC	Breast Cancer	338_C44511
APC	Breast Cancer	339_C44521
APC	Breast Cancer	340_C44591
APC	Breast Cancer	341_C4A52
APC	Breast Cancer	342_C50011
APC	Breast Cancer	343_C50012
APC	Breast Cancer	344_C50019
APC	Breast Cancer	345_C50021
APC	Breast Cancer	346_C50022
APC	Breast Cancer	347_C50029
APC	Breast Cancer	348_C50111
APC	Breast Cancer	349_C50112
APC	Breast Cancer	350_C50119
APC	Breast Cancer	351_C50121
APC	Breast Cancer	352_C50122
APC	Breast Cancer	353_C50129
APC	Breast Cancer	354_C50211
APC	Breast Cancer	355_C50212
APC	Breast Cancer	356_C50219
APC	Breast Cancer	357_C50221
APC	Breast Cancer	358_C50222
APC	Breast Cancer	359_C50229
APC	Breast Cancer	360_C50311
APC	Breast Cancer	361_C50312
APC	Breast Cancer	362_C50319
APC	Breast Cancer	363_C50321
APC	Breast Cancer	364_C50322
APC	Breast Cancer	365_C50329
APC	Breast Cancer	366_C50411
APC	Breast Cancer	367_C50412
APC	Breast Cancer	368_C50419
APC	Breast Cancer	369_C50421
APC	Breast Cancer	370_C50422
APC	Breast Cancer	371_C50429
APC	Breast Cancer	372_C50511
APC	Breast Cancer	373_C50512
APC	Breast Cancer	374_C50519
APC	Breast Cancer	375_C50521
APC	Breast Cancer	376_C50522
APC	Breast Cancer	377_C50529
APC	Breast Cancer	378_C50611
APC	Breast Cancer	379_C50612
APC	Breast Cancer	380_C50619
APC	Breast Cancer	381_C50621
APC	Breast Cancer	382_C50622
APC	Breast Cancer	383_C50629
APC	Breast Cancer	384_C50811
APC	Breast Cancer	385_C50812
APC	Breast Cancer	386_C50819
APC	Breast Cancer	387_C50821
APC	Breast Cancer	388_C50822
APC	Breast Cancer	389_C50829
APC	Breast Cancer	390_C50911
APC	Breast Cancer	391_C50912
APC	Breast Cancer	392_C50919
APC	Breast Cancer	393_C50921
APC	Breast Cancer	394_C50922
APC	Breast Cancer	395_C50929
APC	Breast Cancer	396_C7981
APC	Breast Cancer	397_D0352
APC	Breast Cancer	398_D0500
APC	Breast Cancer	399_D0501
APC	Breast Cancer	400_D0502
APC	Breast Cancer	401_D0510
APC	Breast Cancer	402_D0511
APC	Breast Cancer	403_D0512
APC	Breast Cancer	404_D0580
APC	Breast Cancer	405_D0581
APC	Breast Cancer	406_D0582
APC	Breast Cancer	267_D0590
APC	Breast Cancer	407_D0591
APC	Breast Cancer	408_D0592
APC	Breast Cancer	409_D241
APC	Breast Cancer	410_D242
APC	Breast Cancer	411_D249
APC	Breast Cancer	412_D4860
APC	Breast Cancer	413_D4861
APC	Breast Cancer	414_D4862
APC	Breast Cancer	415_D493
BMPR1A	Breast Cancer	337_C44501
BMPR1A	Breast Cancer	338_C44511
BMPR1A	Breast Cancer	339_C44521
BMPR1A	Breast Cancer	340_C44591
BMPR1A	Breast Cancer	341_C4A52
BMPR1A	Breast Cancer	342_C50011
BMPR1A	Breast Cancer	343_C50012
BMPR1A	Breast Cancer	344_C50019
BMPR1A	Breast Cancer	345_C50021
BMPR1A	Breast Cancer	346_C50022
BMPR1A	Breast Cancer	347_C50029
BMPR1A	Breast Cancer	348_C50111
BMPR1A	Breast Cancer	349_C50112
BMPR1A	Breast Cancer	350_C50119
BMPR1A	Breast Cancer	351_C50121
BMPR1A	Breast Cancer	352_C50122
BMPR1A	Breast Cancer	353_C50129
BMPR1A	Breast Cancer	354_C50211
BMPR1A	Breast Cancer	355_C50212
BMPR1A	Breast Cancer	356_C50219
BMPR1A	Breast Cancer	357_C50221
BMPR1A	Breast Cancer	358_C50222
BMPR1A	Breast Cancer	359_C50229
BMPR1A	Breast Cancer	360_C50311
BMPR1A	Breast Cancer	361_C50312
BMPR1A	Breast Cancer	362_C50319
BMPR1A	Breast Cancer	363_C50321
BMPR1A	Breast Cancer	364_C50322
BMPR1A	Breast Cancer	365_C50329
BMPR1A	Breast Cancer	366_C50411
BMPR1A	Breast Cancer	367_C50412
BMPR1A	Breast Cancer	368_C50419
BMPR1A	Breast Cancer	369_C50421
BMPR1A	Breast Cancer	370_C50422
BMPR1A	Breast Cancer	371_C50429
BMPR1A	Breast Cancer	372_C50511
BMPR1A	Breast Cancer	373_C50512
BMPR1A	Breast Cancer	374_C50519
BMPR1A	Breast Cancer	375_C50521
BMPR1A	Breast Cancer	376_C50522
BMPR1A	Breast Cancer	377_C50529
BMPR1A	Breast Cancer	378_C50611
BMPR1A	Breast Cancer	379_C50612
BMPR1A	Breast Cancer	380_C50619
BMPR1A	Breast Cancer	381_C50621
BMPR1A	Breast Cancer	382_C50622
BMPR1A	Breast Cancer	383_C50629
BMPR1A	Breast Cancer	384_C50811
BMPR1A	Breast Cancer	385_C50812
BMPR1A	Breast Cancer	386_C50819
BMPR1A	Breast Cancer	387_C50821
BMPR1A	Breast Cancer	388_C50822
BMPR1A	Breast Cancer	389_C50829
BMPR1A	Breast Cancer	390_C50911
BMPR1A	Breast Cancer	391_C50912
BMPR1A	Breast Cancer	392_C50919
BMPR1A	Breast Cancer	393_C50921
BMPR1A	Breast Cancer	394_C50922
BMPR1A	Breast Cancer	395_C50929
BMPR1A	Breast Cancer	396_C7981
BMPR1A	Breast Cancer	397_D0352
BMPR1A	Breast Cancer	398_D0500
BMPR1A	Breast Cancer	399_D0501
BMPR1A	Breast Cancer	400_D0502
BMPR1A	Breast Cancer	401_D0510
BMPR1A	Breast Cancer	402_D0511
BMPR1A	Breast Cancer	403_D0512
BMPR1A	Breast Cancer	404_D0580
BMPR1A	Breast Cancer	405_D0581
BMPR1A	Breast Cancer	406_D0582
BMPR1A	Breast Cancer	267_D0590
BMPR1A	Breast Cancer	407_D0591
BMPR1A	Breast Cancer	408_D0592
BMPR1A	Breast Cancer	409_D241
BMPR1A	Breast Cancer	410_D242
BMPR1A	Breast Cancer	411_D249
BMPR1A	Breast Cancer	412_D4860
BMPR1A	Breast Cancer	413_D4861
BMPR1A	Breast Cancer	414_D4862
BMPR1A	Breast Cancer	415_D493
BRCA1	Breast Cancer	337_C44501
BRCA1	Breast Cancer	338_C44511
BRCA1	Breast Cancer	339_C44521
BRCA1	Breast Cancer	340_C44591
BRCA1	Breast Cancer	341_C4A52
BRCA1	Breast Cancer	342_C50011
BRCA1	Breast Cancer	343_C50012
BRCA1	Breast Cancer	344_C50019
BRCA1	Breast Cancer	345_C50021
BRCA1	Breast Cancer	346_C50022
BRCA1	Breast Cancer	347_C50029
BRCA1	Breast Cancer	348_C50111
BRCA1	Breast Cancer	349_C50112
BRCA1	Breast Cancer	350_C50119
BRCA1	Breast Cancer	351_C50121
BRCA1	Breast Cancer	352_C50122
BRCA1	Breast Cancer	353_C50129
BRCA1	Breast Cancer	354_C50211
BRCA1	Breast Cancer	355_C50212
BRCA1	Breast Cancer	356_C50219
BRCA1	Breast Cancer	357_C50221
BRCA1	Breast Cancer	358_C50222
BRCA1	Breast Cancer	359_C50229
BRCA1	Breast Cancer	360_C50311
BRCA1	Breast Cancer	361_C50312
BRCA1	Breast Cancer	362_C50319
BRCA1	Breast Cancer	363_C50321
BRCA1	Breast Cancer	364_C50322
BRCA1	Breast Cancer	365_C50329
BRCA1	Breast Cancer	366_C50411
BRCA1	Breast Cancer	367_C50412
BRCA1	Breast Cancer	368_C50419
BRCA1	Breast Cancer	369_C50421
BRCA1	Breast Cancer	370_C50422
BRCA1	Breast Cancer	371_C50429
BRCA1	Breast Cancer	372_C50511
BRCA1	Breast Cancer	373_C50512
BRCA1	Breast Cancer	374_C50519
BRCA1	Breast Cancer	375_C50521
BRCA1	Breast Cancer	376_C50522
BRCA1	Breast Cancer	377_C50529
BRCA1	Breast Cancer	378_C50611
BRCA1	Breast Cancer	379_C50612
BRCA1	Breast Cancer	380_C50619
BRCA1	Breast Cancer	381_C50621
BRCA1	Breast Cancer	382_C50622
BRCA1	Breast Cancer	383_C50629
BRCA1	Breast Cancer	384_C50811
BRCA1	Breast Cancer	385_C50812
BRCA1	Breast Cancer	386_C50819
BRCA1	Breast Cancer	387_C50821
BRCA1	Breast Cancer	388_C50822
BRCA1	Breast Cancer	389_C50829
BRCA1	Breast Cancer	390_C50911
BRCA1	Breast Cancer	391_C50912
BRCA1	Breast Cancer	392_C50919
BRCA1	Breast Cancer	393_C50921
BRCA1	Breast Cancer	394_C50922
BRCA1	Breast Cancer	395_C50929
BRCA1	Breast Cancer	396_C7981
BRCA1	Breast Cancer	397_D0352
BRCA1	Breast Cancer	398_D0500
BRCA1	Breast Cancer	399_D0501
BRCA1	Breast Cancer	400_D0502
BRCA1	Breast Cancer	401_D0510
BRCA1	Breast Cancer	402_D0511
BRCA1	Breast Cancer	403_D0512
BRCA1	Breast Cancer	404_D0580
BRCA1	Breast Cancer	405_D0581
BRCA1	Breast Cancer	406_D0582
BRCA1	Breast Cancer	267_D0590
BRCA1	Breast Cancer	407_D0591
BRCA1	Breast Cancer	408_D0592
BRCA1	Breast Cancer	409_D241
BRCA1	Breast Cancer	410_D242
BRCA1	Breast Cancer	411_D249
BRCA1	Breast Cancer	412_D4860
BRCA1	Breast Cancer	413_D4861
BRCA1	Breast Cancer	414_D4862
BRCA1	Breast Cancer	415_D493
BRCA1	Sporadic Breast Cancer	740_Z1501
BRCA1	Estrogen-Receptor Negative Breast Cancer	NA
BRCA1	Female Breast Cancer	342_C50011
BRCA1	Female Breast Cancer	343_C50012
BRCA1	Female Breast Cancer	344_C50019
BRCA1	Female Breast Cancer	348_C50111
BRCA1	Female Breast Cancer	349_C50112
BRCA1	Female Breast Cancer	350_C50119
BRCA1	Female Breast Cancer	354_C50211
BRCA1	Female Breast Cancer	355_C50212
BRCA1	Female Breast Cancer	356_C50219
BRCA1	Female Breast Cancer	360_C50311
BRCA1	Female Breast Cancer	361_C50312
BRCA1	Female Breast Cancer	362_C50319
BRCA1	Female Breast Cancer	366_C50411
BRCA1	Female Breast Cancer	367_C50412
BRCA1	Female Breast Cancer	368_C50419
BRCA1	Female Breast Cancer	372_C50511
BRCA1	Female Breast Cancer	373_C50512
BRCA1	Female Breast Cancer	374_C50519
BRCA1	Female Breast Cancer	378_C50611
BRCA1	Female Breast Cancer	379_C50612
BRCA1	Female Breast Cancer	380_C50619
BRCA1	Female Breast Cancer	384_C50811
BRCA1	Female Breast Cancer	385_C50812
BRCA1	Female Breast Cancer	386_C50819
BRCA1	Female Breast Cancer	390_C50911
BRCA1	Female Breast Cancer	391_C50912
BRCA1	Female Breast Cancer	392_C50919
BRCA1	Bilateral Breast Cancer	392_C50919
BRCA2	Breast Cancer	337_C44501
BRCA2	Breast Cancer	338_C44511
BRCA2	Breast Cancer	339_C44521
BRCA2	Breast Cancer	340_C44591
BRCA2	Breast Cancer	341_C4A52
BRCA2	Breast Cancer	342_C50011
BRCA2	Breast Cancer	343_C50012
BRCA2	Breast Cancer	344_C50019
BRCA2	Breast Cancer	345_C50021
BRCA2	Breast Cancer	346_C50022
BRCA2	Breast Cancer	347_C50029
BRCA2	Breast Cancer	348_C50111
BRCA2	Breast Cancer	349_C50112
BRCA2	Breast Cancer	350_C50119
BRCA2	Breast Cancer	351_C50121
BRCA2	Breast Cancer	352_C50122
BRCA2	Breast Cancer	353_C50129
BRCA2	Breast Cancer	354_C50211
BRCA2	Breast Cancer	355_C50212
BRCA2	Breast Cancer	356_C50219
BRCA2	Breast Cancer	357_C50221
BRCA2	Breast Cancer	358_C50222
BRCA2	Breast Cancer	359_C50229
BRCA2	Breast Cancer	360_C50311
BRCA2	Breast Cancer	361_C50312
BRCA2	Breast Cancer	362_C50319
BRCA2	Breast Cancer	363_C50321
BRCA2	Breast Cancer	364_C50322
BRCA2	Breast Cancer	365_C50329
BRCA2	Breast Cancer	366_C50411
BRCA2	Breast Cancer	367_C50412
BRCA2	Breast Cancer	368_C50419
BRCA2	Breast Cancer	369_C50421
BRCA2	Breast Cancer	370_C50422
BRCA2	Breast Cancer	371_C50429
BRCA2	Breast Cancer	372_C50511
BRCA2	Breast Cancer	373_C50512
BRCA2	Breast Cancer	374_C50519
BRCA2	Breast Cancer	375_C50521
BRCA2	Breast Cancer	376_C50522
BRCA2	Breast Cancer	377_C50529
BRCA2	Breast Cancer	378_C50611
BRCA2	Breast Cancer	379_C50612
BRCA2	Breast Cancer	380_C50619
BRCA2	Breast Cancer	381_C50621
BRCA2	Breast Cancer	382_C50622
BRCA2	Breast Cancer	383_C50629
BRCA2	Breast Cancer	384_C50811
BRCA2	Breast Cancer	385_C50812
BRCA2	Breast Cancer	386_C50819
BRCA2	Breast Cancer	387_C50821
BRCA2	Breast Cancer	388_C50822
BRCA2	Breast Cancer	389_C50829
BRCA2	Breast Cancer	390_C50911
BRCA2	Breast Cancer	391_C50912
BRCA2	Breast Cancer	392_C50919
BRCA2	Breast Cancer	393_C50921
BRCA2	Breast Cancer	394_C50922
BRCA2	Breast Cancer	395_C50929
BRCA2	Breast Cancer	396_C7981
BRCA2	Breast Cancer	397_D0352
BRCA2	Breast Cancer	398_D0500
BRCA2	Breast Cancer	399_D0501
BRCA2	Breast Cancer	400_D0502
BRCA2	Breast Cancer	401_D0510
BRCA2	Breast Cancer	402_D0511
BRCA2	Breast Cancer	403_D0512
BRCA2	Breast Cancer	404_D0580
BRCA2	Breast Cancer	405_D0581
BRCA2	Breast Cancer	406_D0582
BRCA2	Breast Cancer	267_D0590
BRCA2	Breast Cancer	407_D0591
BRCA2	Breast Cancer	408_D0592
BRCA2	Breast Cancer	409_D241
BRCA2	Breast Cancer	410_D242
BRCA2	Breast Cancer	411_D249
BRCA2	Breast Cancer	412_D4860
BRCA2	Breast Cancer	413_D4861
BRCA2	Breast Cancer	414_D4862
BRCA2	Breast Cancer	415_D493
BRCA2	Sporadic Breast Cancer	740_Z1501
BRCA2	Bilateral Breast Cancer	392_C50919
BRCA2	Female Breast Cancer	342_C50011
BRCA2	Female Breast Cancer	343_C50012
BRCA2	Female Breast Cancer	344_C50019
BRCA2	Female Breast Cancer	348_C50111
BRCA2	Female Breast Cancer	349_C50112
BRCA2	Female Breast Cancer	350_C50119
BRCA2	Female Breast Cancer	354_C50211
BRCA2	Female Breast Cancer	355_C50212
BRCA2	Female Breast Cancer	356_C50219
BRCA2	Female Breast Cancer	360_C50311
BRCA2	Female Breast Cancer	361_C50312
BRCA2	Female Breast Cancer	362_C50319
BRCA2	Female Breast Cancer	366_C50411
BRCA2	Female Breast Cancer	367_C50412
BRCA2	Female Breast Cancer	368_C50419
BRCA2	Female Breast Cancer	372_C50511
BRCA2	Female Breast Cancer	373_C50512
BRCA2	Female Breast Cancer	374_C50519
BRCA2	Female Breast Cancer	378_C50611
BRCA2	Female Breast Cancer	379_C50612
BRCA2	Female Breast Cancer	380_C50619
BRCA2	Female Breast Cancer	384_C50811
BRCA2	Female Breast Cancer	385_C50812
BRCA2	Female Breast Cancer	386_C50819
BRCA2	Female Breast Cancer	390_C50911
BRCA2	Female Breast Cancer	391_C50912
BRCA2	Female Breast Cancer	392_C50919
MLH1	Breast Cancer	337_C44501
MLH1	Breast Cancer	338_C44511
MLH1	Breast Cancer	339_C44521
MLH1	Breast Cancer	340_C44591
MLH1	Breast Cancer	341_C4A52
MLH1	Breast Cancer	342_C50011
MLH1	Breast Cancer	343_C50012
MLH1	Breast Cancer	344_C50019
MLH1	Breast Cancer	345_C50021
MLH1	Breast Cancer	346_C50022
MLH1	Breast Cancer	347_C50029
MLH1	Breast Cancer	348_C50111
MLH1	Breast Cancer	349_C50112
MLH1	Breast Cancer	350_C50119
MLH1	Breast Cancer	351_C50121
MLH1	Breast Cancer	352_C50122
MLH1	Breast Cancer	353_C50129
MLH1	Breast Cancer	354_C50211
MLH1	Breast Cancer	355_C50212
MLH1	Breast Cancer	356_C50219
MLH1	Breast Cancer	357_C50221
MLH1	Breast Cancer	358_C50222
MLH1	Breast Cancer	359_C50229
MLH1	Breast Cancer	360_C50311
MLH1	Breast Cancer	361_C50312
MLH1	Breast Cancer	362_C50319
MLH1	Breast Cancer	363_C50321
MLH1	Breast Cancer	364_C50322
MLH1	Breast Cancer	365_C50329
MLH1	Breast Cancer	366_C50411
MLH1	Breast Cancer	367_C50412
MLH1	Breast Cancer	368_C50419
MLH1	Breast Cancer	369_C50421
MLH1	Breast Cancer	370_C50422
MLH1	Breast Cancer	371_C50429
MLH1	Breast Cancer	372_C50511
MLH1	Breast Cancer	373_C50512
MLH1	Breast Cancer	374_C50519
MLH1	Breast Cancer	375_C50521
MLH1	Breast Cancer	376_C50522
MLH1	Breast Cancer	377_C50529
MLH1	Breast Cancer	378_C50611
MLH1	Breast Cancer	379_C50612
MLH1	Breast Cancer	380_C50619
MLH1	Breast Cancer	381_C50621
MLH1	Breast Cancer	382_C50622
MLH1	Breast Cancer	383_C50629
MLH1	Breast Cancer	384_C50811
MLH1	Breast Cancer	385_C50812
MLH1	Breast Cancer	386_C50819
MLH1	Breast Cancer	387_C50821
MLH1	Breast Cancer	388_C50822
MLH1	Breast Cancer	389_C50829
MLH1	Breast Cancer	390_C50911
MLH1	Breast Cancer	391_C50912
MLH1	Breast Cancer	392_C50919
MLH1	Breast Cancer	393_C50921
MLH1	Breast Cancer	394_C50922
MLH1	Breast Cancer	395_C50929
MLH1	Breast Cancer	396_C7981
MLH1	Breast Cancer	397_D0352
MLH1	Breast Cancer	398_D0500
MLH1	Breast Cancer	399_D0501
MLH1	Breast Cancer	400_D0502
MLH1	Breast Cancer	401_D0510
MLH1	Breast Cancer	402_D0511
MLH1	Breast Cancer	403_D0512
MLH1	Breast Cancer	404_D0580
MLH1	Breast Cancer	405_D0581
MLH1	Breast Cancer	406_D0582
MLH1	Breast Cancer	267_D0590
MLH1	Breast Cancer	407_D0591
MLH1	Breast Cancer	408_D0592
MLH1	Breast Cancer	409_D241
MLH1	Breast Cancer	410_D242
MLH1	Breast Cancer	411_D249
MLH1	Breast Cancer	412_D4860
MLH1	Breast Cancer	413_D4861
MLH1	Breast Cancer	414_D4862
MLH1	Breast Cancer	415_D493
MSH2	Breast Cancer	337_C44501
MSH2	Breast Cancer	338_C44511
MSH2	Breast Cancer	339_C44521
MSH2	Breast Cancer	340_C44591
MSH2	Breast Cancer	341_C4A52
MSH2	Breast Cancer	342_C50011
MSH2	Breast Cancer	343_C50012
MSH2	Breast Cancer	344_C50019
MSH2	Breast Cancer	345_C50021
MSH2	Breast Cancer	346_C50022
MSH2	Breast Cancer	347_C50029
MSH2	Breast Cancer	348_C50111
MSH2	Breast Cancer	349_C50112
MSH2	Breast Cancer	350_C50119
MSH2	Breast Cancer	351_C50121
MSH2	Breast Cancer	352_C50122
MSH2	Breast Cancer	353_C50129
MSH2	Breast Cancer	354_C50211
MSH2	Breast Cancer	355_C50212
MSH2	Breast Cancer	356_C50219
MSH2	Breast Cancer	357_C50221
MSH2	Breast Cancer	358_C50222
MSH2	Breast Cancer	359_C50229
MSH2	Breast Cancer	360_C50311
MSH2	Breast Cancer	361_C50312
MSH2	Breast Cancer	362_C50319
MSH2	Breast Cancer	363_C50321
MSH2	Breast Cancer	364_C50322
MSH2	Breast Cancer	365_C50329
MSH2	Breast Cancer	366_C50411
MSH2	Breast Cancer	367_C50412
MSH2	Breast Cancer	368_C50419
MSH2	Breast Cancer	369_C50421
MSH2	Breast Cancer	370_C50422
MSH2	Breast Cancer	371_C50429
MSH2	Breast Cancer	372_C50511
MSH2	Breast Cancer	373_C50512
MSH2	Breast Cancer	374_C50519
MSH2	Breast Cancer	375_C50521
MSH2	Breast Cancer	376_C50522
MSH2	Breast Cancer	377_C50529
MSH2	Breast Cancer	378_C50611
MSH2	Breast Cancer	379_C50612
MSH2	Breast Cancer	380_C50619
MSH2	Breast Cancer	381_C50621
MSH2	Breast Cancer	382_C50622
MSH2	Breast Cancer	383_C50629
MSH2	Breast Cancer	384_C50811
MSH2	Breast Cancer	385_C50812
MSH2	Breast Cancer	386_C50819
MSH2	Breast Cancer	387_C50821
MSH2	Breast Cancer	388_C50822
MSH2	Breast Cancer	389_C50829
MSH2	Breast Cancer	390_C50911
MSH2	Breast Cancer	391_C50912
MSH2	Breast Cancer	392_C50919
MSH2	Breast Cancer	393_C50921
MSH2	Breast Cancer	394_C50922
MSH2	Breast Cancer	395_C50929
MSH2	Breast Cancer	396_C7981
MSH2	Breast Cancer	397_D0352
MSH2	Breast Cancer	398_D0500
MSH2	Breast Cancer	399_D0501
MSH2	Breast Cancer	400_D0502
MSH2	Breast Cancer	401_D0510
MSH2	Breast Cancer	402_D0511
MSH2	Breast Cancer	403_D0512
MSH2	Breast Cancer	404_D0580
MSH2	Breast Cancer	405_D0581
MSH2	Breast Cancer	406_D0582
MSH2	Breast Cancer	267_D0590
MSH2	Breast Cancer	407_D0591
MSH2	Breast Cancer	408_D0592
MSH2	Breast Cancer	409_D241
MSH2	Breast Cancer	410_D242
MSH2	Breast Cancer	411_D249
MSH2	Breast Cancer	412_D4860
MSH2	Breast Cancer	413_D4861
MSH2	Breast Cancer	414_D4862
MSH2	Breast Cancer	415_D493
MSH6	Breast Cancer	337_C44501
MSH6	Breast Cancer	338_C44511
MSH6	Breast Cancer	339_C44521
MSH6	Breast Cancer	340_C44591
MSH6	Breast Cancer	341_C4A52
MSH6	Breast Cancer	342_C50011
MSH6	Breast Cancer	343_C50012
MSH6	Breast Cancer	344_C50019
MSH6	Breast Cancer	345_C50021
MSH6	Breast Cancer	346_C50022
MSH6	Breast Cancer	347_C50029
MSH6	Breast Cancer	348_C50111
MSH6	Breast Cancer	349_C50112
MSH6	Breast Cancer	350_C50119
MSH6	Breast Cancer	351_C50121
MSH6	Breast Cancer	352_C50122
MSH6	Breast Cancer	353_C50129
MSH6	Breast Cancer	354_C50211
MSH6	Breast Cancer	355_C50212
MSH6	Breast Cancer	356_C50219
MSH6	Breast Cancer	357_C50221
MSH6	Breast Cancer	358_C50222
MSH6	Breast Cancer	359_C50229
MSH6	Breast Cancer	360_C50311
MSH6	Breast Cancer	361_C50312
MSH6	Breast Cancer	362_C50319
MSH6	Breast Cancer	363_C50321
MSH6	Breast Cancer	364_C50322
MSH6	Breast Cancer	365_C50329
MSH6	Breast Cancer	366_C50411
MSH6	Breast Cancer	367_C50412
MSH6	Breast Cancer	368_C50419
MSH6	Breast Cancer	369_C50421
MSH6	Breast Cancer	370_C50422
MSH6	Breast Cancer	371_C50429
MSH6	Breast Cancer	372_C50511
MSH6	Breast Cancer	373_C50512
MSH6	Breast Cancer	374_C50519
MSH6	Breast Cancer	375_C50521
MSH6	Breast Cancer	376_C50522
MSH6	Breast Cancer	377_C50529
MSH6	Breast Cancer	378_C50611
MSH6	Breast Cancer	379_C50612
MSH6	Breast Cancer	380_C50619
MSH6	Breast Cancer	381_C50621
MSH6	Breast Cancer	382_C50622
MSH6	Breast Cancer	383_C50629
MSH6	Breast Cancer	384_C50811
MSH6	Breast Cancer	385_C50812
MSH6	Breast Cancer	386_C50819
MSH6	Breast Cancer	387_C50821
MSH6	Breast Cancer	388_C50822
MSH6	Breast Cancer	389_C50829
MSH6	Breast Cancer	390_C50911
MSH6	Breast Cancer	391_C50912
MSH6	Breast Cancer	392_C50919
MSH6	Breast Cancer	393_C50921
MSH6	Breast Cancer	394_C50922
MSH6	Breast Cancer	395_C50929
MSH6	Breast Cancer	396_C7981
MSH6	Breast Cancer	397_D0352
MSH6	Breast Cancer	398_D0500
MSH6	Breast Cancer	399_D0501
MSH6	Breast Cancer	400_D0502
MSH6	Breast Cancer	401_D0510
MSH6	Breast Cancer	402_D0511
MSH6	Breast Cancer	403_D0512
MSH6	Breast Cancer	404_D0580
MSH6	Breast Cancer	405_D0581
MSH6	Breast Cancer	406_D0582
MSH6	Breast Cancer	267_D0590
MSH6	Breast Cancer	407_D0591
MSH6	Breast Cancer	408_D0592
MSH6	Breast Cancer	409_D241
MSH6	Breast Cancer	410_D242
MSH6	Breast Cancer	411_D249
MSH6	Breast Cancer	412_D4860
MSH6	Breast Cancer	413_D4861
MSH6	Breast Cancer	414_D4862
MSH6	Breast Cancer	415_D493
PTEN	Breast Cancer	337_C44501
PTEN	Breast Cancer	338_C44511
PTEN	Breast Cancer	339_C44521
PTEN	Breast Cancer	340_C44591
PTEN	Breast Cancer	341_C4A52
PTEN	Breast Cancer	342_C50011
PTEN	Breast Cancer	343_C50012
PTEN	Breast Cancer	344_C50019
PTEN	Breast Cancer	345_C50021
PTEN	Breast Cancer	346_C50022
PTEN	Breast Cancer	347_C50029
PTEN	Breast Cancer	348_C50111
PTEN	Breast Cancer	349_C50112
PTEN	Breast Cancer	350_C50119
PTEN	Breast Cancer	351_C50121
PTEN	Breast Cancer	352_C50122
PTEN	Breast Cancer	353_C50129
PTEN	Breast Cancer	354_C50211
PTEN	Breast Cancer	355_C50212
PTEN	Breast Cancer	356_C50219
PTEN	Breast Cancer	357_C50221
PTEN	Breast Cancer	358_C50222
PTEN	Breast Cancer	359_C50229
PTEN	Breast Cancer	360_C50311
PTEN	Breast Cancer	361_C50312
PTEN	Breast Cancer	362_C50319
PTEN	Breast Cancer	363_C50321
PTEN	Breast Cancer	364_C50322
PTEN	Breast Cancer	365_C50329
PTEN	Breast Cancer	366_C50411
PTEN	Breast Cancer	367_C50412
PTEN	Breast Cancer	368_C50419
PTEN	Breast Cancer	369_C50421
PTEN	Breast Cancer	370_C50422
PTEN	Breast Cancer	371_C50429
PTEN	Breast Cancer	372_C50511
PTEN	Breast Cancer	373_C50512
PTEN	Breast Cancer	374_C50519
PTEN	Breast Cancer	375_C50521
PTEN	Breast Cancer	376_C50522
PTEN	Breast Cancer	377_C50529
PTEN	Breast Cancer	378_C50611
PTEN	Breast Cancer	379_C50612
PTEN	Breast Cancer	380_C50619
PTEN	Breast Cancer	381_C50621
PTEN	Breast Cancer	382_C50622
PTEN	Breast Cancer	383_C50629
PTEN	Breast Cancer	384_C50811
PTEN	Breast Cancer	385_C50812
PTEN	Breast Cancer	386_C50819
PTEN	Breast Cancer	387_C50821
PTEN	Breast Cancer	388_C50822
PTEN	Breast Cancer	389_C50829
PTEN	Breast Cancer	390_C50911
PTEN	Breast Cancer	391_C50912
PTEN	Breast Cancer	392_C50919
PTEN	Breast Cancer	393_C50921
PTEN	Breast Cancer	394_C50922
PTEN	Breast Cancer	395_C50929
PTEN	Breast Cancer	396_C7981
PTEN	Breast Cancer	397_D0352
PTEN	Breast Cancer	398_D0500
PTEN	Breast Cancer	399_D0501
PTEN	Breast Cancer	400_D0502
PTEN	Breast Cancer	401_D0510
PTEN	Breast Cancer	402_D0511
PTEN	Breast Cancer	403_D0512
PTEN	Breast Cancer	404_D0580
PTEN	Breast Cancer	405_D0581
PTEN	Breast Cancer	406_D0582
PTEN	Breast Cancer	267_D0590
PTEN	Breast Cancer	407_D0591
PTEN	Breast Cancer	408_D0592
PTEN	Breast Cancer	409_D241
PTEN	Breast Cancer	410_D242
PTEN	Breast Cancer	411_D249
PTEN	Breast Cancer	412_D4860
PTEN	Breast Cancer	413_D4861
PTEN	Breast Cancer	414_D4862
PTEN	Breast Cancer	415_D493
PTEN	Sporadic Breast Cancer	740_Z1501
RB1	Breast Cancer	337_C44501
RB1	Breast Cancer	338_C44511
RB1	Breast Cancer	339_C44521
RB1	Breast Cancer	340_C44591
RB1	Breast Cancer	341_C4A52
RB1	Breast Cancer	342_C50011
RB1	Breast Cancer	343_C50012
RB1	Breast Cancer	344_C50019
RB1	Breast Cancer	345_C50021
RB1	Breast Cancer	346_C50022
RB1	Breast Cancer	347_C50029
RB1	Breast Cancer	348_C50111
RB1	Breast Cancer	349_C50112
RB1	Breast Cancer	350_C50119
RB1	Breast Cancer	351_C50121
RB1	Breast Cancer	352_C50122
RB1	Breast Cancer	353_C50129
RB1	Breast Cancer	354_C50211
RB1	Breast Cancer	355_C50212
RB1	Breast Cancer	356_C50219
RB1	Breast Cancer	357_C50221
RB1	Breast Cancer	358_C50222
RB1	Breast Cancer	359_C50229
RB1	Breast Cancer	360_C50311
RB1	Breast Cancer	361_C50312
RB1	Breast Cancer	362_C50319
RB1	Breast Cancer	363_C50321
RB1	Breast Cancer	364_C50322
RB1	Breast Cancer	365_C50329
RB1	Breast Cancer	366_C50411
RB1	Breast Cancer	367_C50412
RB1	Breast Cancer	368_C50419
RB1	Breast Cancer	369_C50421
RB1	Breast Cancer	370_C50422
RB1	Breast Cancer	371_C50429
RB1	Breast Cancer	372_C50511
RB1	Breast Cancer	373_C50512
RB1	Breast Cancer	374_C50519
RB1	Breast Cancer	375_C50521
RB1	Breast Cancer	376_C50522
RB1	Breast Cancer	377_C50529
RB1	Breast Cancer	378_C50611
RB1	Breast Cancer	379_C50612
RB1	Breast Cancer	380_C50619
RB1	Breast Cancer	381_C50621
RB1	Breast Cancer	382_C50622
RB1	Breast Cancer	383_C50629
RB1	Breast Cancer	384_C50811
RB1	Breast Cancer	385_C50812
RB1	Breast Cancer	386_C50819
RB1	Breast Cancer	387_C50821
RB1	Breast Cancer	388_C50822
RB1	Breast Cancer	389_C50829
RB1	Breast Cancer	390_C50911
RB1	Breast Cancer	391_C50912
RB1	Breast Cancer	392_C50919
RB1	Breast Cancer	393_C50921
RB1	Breast Cancer	394_C50922
RB1	Breast Cancer	395_C50929
RB1	Breast Cancer	396_C7981
RB1	Breast Cancer	397_D0352
RB1	Breast Cancer	398_D0500
RB1	Breast Cancer	399_D0501
RB1	Breast Cancer	400_D0502
RB1	Breast Cancer	401_D0510
RB1	Breast Cancer	402_D0511
RB1	Breast Cancer	403_D0512
RB1	Breast Cancer	404_D0580
RB1	Breast Cancer	405_D0581
RB1	Breast Cancer	406_D0582
RB1	Breast Cancer	267_D0590
RB1	Breast Cancer	407_D0591
RB1	Breast Cancer	408_D0592
RB1	Breast Cancer	409_D241
RB1	Breast Cancer	410_D242
RB1	Breast Cancer	411_D249
RB1	Breast Cancer	412_D4860
RB1	Breast Cancer	413_D4861
RB1	Breast Cancer	414_D4862
RB1	Breast Cancer	415_D493
SMAD4	Breast Cancer	337_C44501
SMAD4	Breast Cancer	338_C44511
SMAD4	Breast Cancer	339_C44521
SMAD4	Breast Cancer	340_C44591
SMAD4	Breast Cancer	341_C4A52
SMAD4	Breast Cancer	342_C50011
SMAD4	Breast Cancer	343_C50012
SMAD4	Breast Cancer	344_C50019
SMAD4	Breast Cancer	345_C50021
SMAD4	Breast Cancer	346_C50022
SMAD4	Breast Cancer	347_C50029
SMAD4	Breast Cancer	348_C50111
SMAD4	Breast Cancer	349_C50112
SMAD4	Breast Cancer	350_C50119
SMAD4	Breast Cancer	351_C50121
SMAD4	Breast Cancer	352_C50122
SMAD4	Breast Cancer	353_C50129
SMAD4	Breast Cancer	354_C50211
SMAD4	Breast Cancer	355_C50212
SMAD4	Breast Cancer	356_C50219
SMAD4	Breast Cancer	357_C50221
SMAD4	Breast Cancer	358_C50222
SMAD4	Breast Cancer	359_C50229
SMAD4	Breast Cancer	360_C50311
SMAD4	Breast Cancer	361_C50312
SMAD4	Breast Cancer	362_C50319
SMAD4	Breast Cancer	363_C50321
SMAD4	Breast Cancer	364_C50322
SMAD4	Breast Cancer	365_C50329
SMAD4	Breast Cancer	366_C50411
SMAD4	Breast Cancer	367_C50412
SMAD4	Breast Cancer	368_C50419
SMAD4	Breast Cancer	369_C50421
SMAD4	Breast Cancer	370_C50422
SMAD4	Breast Cancer	371_C50429
SMAD4	Breast Cancer	372_C50511
SMAD4	Breast Cancer	373_C50512
SMAD4	Breast Cancer	374_C50519
SMAD4	Breast Cancer	375_C50521
SMAD4	Breast Cancer	376_C50522
SMAD4	Breast Cancer	377_C50529
SMAD4	Breast Cancer	378_C50611
SMAD4	Breast Cancer	379_C50612
SMAD4	Breast Cancer	380_C50619
SMAD4	Breast Cancer	381_C50621
SMAD4	Breast Cancer	382_C50622
SMAD4	Breast Cancer	383_C50629
SMAD4	Breast Cancer	384_C50811
SMAD4	Breast Cancer	385_C50812
SMAD4	Breast Cancer	386_C50819
SMAD4	Breast Cancer	387_C50821
SMAD4	Breast Cancer	388_C50822
SMAD4	Breast Cancer	389_C50829
SMAD4	Breast Cancer	390_C50911
SMAD4	Breast Cancer	391_C50912
SMAD4	Breast Cancer	392_C50919
SMAD4	Breast Cancer	393_C50921
SMAD4	Breast Cancer	394_C50922
SMAD4	Breast Cancer	395_C50929
SMAD4	Breast Cancer	396_C7981
SMAD4	Breast Cancer	397_D0352
SMAD4	Breast Cancer	398_D0500
SMAD4	Breast Cancer	399_D0501
SMAD4	Breast Cancer	400_D0502
SMAD4	Breast Cancer	401_D0510
SMAD4	Breast Cancer	402_D0511
SMAD4	Breast Cancer	403_D0512
SMAD4	Breast Cancer	404_D0580
SMAD4	Breast Cancer	405_D0581
SMAD4	Breast Cancer	406_D0582
SMAD4	Breast Cancer	267_D0590
SMAD4	Breast Cancer	407_D0591
SMAD4	Breast Cancer	408_D0592
SMAD4	Breast Cancer	409_D241
SMAD4	Breast Cancer	410_D242
SMAD4	Breast Cancer	411_D249
SMAD4	Breast Cancer	412_D4860
SMAD4	Breast Cancer	413_D4861
SMAD4	Breast Cancer	414_D4862
SMAD4	Breast Cancer	415_D493
STK11	Breast Cancer	337_C44501
STK11	Breast Cancer	338_C44511
STK11	Breast Cancer	339_C44521
STK11	Breast Cancer	340_C44591
STK11	Breast Cancer	341_C4A52
STK11	Breast Cancer	342_C50011
STK11	Breast Cancer	343_C50012
STK11	Breast Cancer	344_C50019
STK11	Breast Cancer	345_C50021
STK11	Breast Cancer	346_C50022
STK11	Breast Cancer	347_C50029
STK11	Breast Cancer	348_C50111
STK11	Breast Cancer	349_C50112
STK11	Breast Cancer	350_C50119
STK11	Breast Cancer	351_C50121
STK11	Breast Cancer	352_C50122
STK11	Breast Cancer	353_C50129
STK11	Breast Cancer	354_C50211
STK11	Breast Cancer	355_C50212
STK11	Breast Cancer	356_C50219
STK11	Breast Cancer	357_C50221
STK11	Breast Cancer	358_C50222
STK11	Breast Cancer	359_C50229
STK11	Breast Cancer	360_C50311
STK11	Breast Cancer	361_C50312
STK11	Breast Cancer	362_C50319
STK11	Breast Cancer	363_C50321
STK11	Breast Cancer	364_C50322
STK11	Breast Cancer	365_C50329
STK11	Breast Cancer	366_C50411
STK11	Breast Cancer	367_C50412
STK11	Breast Cancer	368_C50419
STK11	Breast Cancer	369_C50421
STK11	Breast Cancer	370_C50422
STK11	Breast Cancer	371_C50429
STK11	Breast Cancer	372_C50511
STK11	Breast Cancer	373_C50512
STK11	Breast Cancer	374_C50519
STK11	Breast Cancer	375_C50521
STK11	Breast Cancer	376_C50522
STK11	Breast Cancer	377_C50529
STK11	Breast Cancer	378_C50611
STK11	Breast Cancer	379_C50612
STK11	Breast Cancer	380_C50619
STK11	Breast Cancer	381_C50621
STK11	Breast Cancer	382_C50622
STK11	Breast Cancer	383_C50629
STK11	Breast Cancer	384_C50811
STK11	Breast Cancer	385_C50812
STK11	Breast Cancer	386_C50819
STK11	Breast Cancer	387_C50821
STK11	Breast Cancer	388_C50822
STK11	Breast Cancer	389_C50829
STK11	Breast Cancer	390_C50911
STK11	Breast Cancer	391_C50912
STK11	Breast Cancer	392_C50919
STK11	Breast Cancer	393_C50921
STK11	Breast Cancer	394_C50922
STK11	Breast Cancer	395_C50929
STK11	Breast Cancer	396_C7981
STK11	Breast Cancer	397_D0352
STK11	Breast Cancer	398_D0500
STK11	Breast Cancer	399_D0501
STK11	Breast Cancer	400_D0502
STK11	Breast Cancer	401_D0510
STK11	Breast Cancer	402_D0511
STK11	Breast Cancer	403_D0512
STK11	Breast Cancer	404_D0580
STK11	Breast Cancer	405_D0581
STK11	Breast Cancer	406_D0582
STK11	Breast Cancer	267_D0590
STK11	Breast Cancer	407_D0591
STK11	Breast Cancer	408_D0592
STK11	Breast Cancer	409_D241
STK11	Breast Cancer	410_D242
STK11	Breast Cancer	411_D249
STK11	Breast Cancer	412_D4860
STK11	Breast Cancer	413_D4861
STK11	Breast Cancer	414_D4862
STK11	Breast Cancer	415_D493
TGFBR1	Breast Cancer	337_C44501
TGFBR1	Breast Cancer	338_C44511
TGFBR1	Breast Cancer	339_C44521
TGFBR1	Breast Cancer	340_C44591
TGFBR1	Breast Cancer	341_C4A52
TGFBR1	Breast Cancer	342_C50011
TGFBR1	Breast Cancer	343_C50012
TGFBR1	Breast Cancer	344_C50019
TGFBR1	Breast Cancer	345_C50021
TGFBR1	Breast Cancer	346_C50022
TGFBR1	Breast Cancer	347_C50029
TGFBR1	Breast Cancer	348_C50111
TGFBR1	Breast Cancer	349_C50112
TGFBR1	Breast Cancer	350_C50119
TGFBR1	Breast Cancer	351_C50121
TGFBR1	Breast Cancer	352_C50122
TGFBR1	Breast Cancer	353_C50129
TGFBR1	Breast Cancer	354_C50211
TGFBR1	Breast Cancer	355_C50212
TGFBR1	Breast Cancer	356_C50219
TGFBR1	Breast Cancer	357_C50221
TGFBR1	Breast Cancer	358_C50222
TGFBR1	Breast Cancer	359_C50229
TGFBR1	Breast Cancer	360_C50311
TGFBR1	Breast Cancer	361_C50312
TGFBR1	Breast Cancer	362_C50319
TGFBR1	Breast Cancer	363_C50321
TGFBR1	Breast Cancer	364_C50322
TGFBR1	Breast Cancer	365_C50329
TGFBR1	Breast Cancer	366_C50411
TGFBR1	Breast Cancer	367_C50412
TGFBR1	Breast Cancer	368_C50419
TGFBR1	Breast Cancer	369_C50421
TGFBR1	Breast Cancer	370_C50422
TGFBR1	Breast Cancer	371_C50429
TGFBR1	Breast Cancer	372_C50511
TGFBR1	Breast Cancer	373_C50512
TGFBR1	Breast Cancer	374_C50519
TGFBR1	Breast Cancer	375_C50521
TGFBR1	Breast Cancer	376_C50522
TGFBR1	Breast Cancer	377_C50529
TGFBR1	Breast Cancer	378_C50611
TGFBR1	Breast Cancer	379_C50612
TGFBR1	Breast Cancer	380_C50619
TGFBR1	Breast Cancer	381_C50621
TGFBR1	Breast Cancer	382_C50622
TGFBR1	Breast Cancer	383_C50629
TGFBR1	Breast Cancer	384_C50811
TGFBR1	Breast Cancer	385_C50812
TGFBR1	Breast Cancer	386_C50819
TGFBR1	Breast Cancer	387_C50821
TGFBR1	Breast Cancer	388_C50822
TGFBR1	Breast Cancer	389_C50829
TGFBR1	Breast Cancer	390_C50911
TGFBR1	Breast Cancer	391_C50912
TGFBR1	Breast Cancer	392_C50919
TGFBR1	Breast Cancer	393_C50921
TGFBR1	Breast Cancer	394_C50922
TGFBR1	Breast Cancer	395_C50929
TGFBR1	Breast Cancer	396_C7981
TGFBR1	Breast Cancer	397_D0352
TGFBR1	Breast Cancer	398_D0500
TGFBR1	Breast Cancer	399_D0501
TGFBR1	Breast Cancer	400_D0502
TGFBR1	Breast Cancer	401_D0510
TGFBR1	Breast Cancer	402_D0511
TGFBR1	Breast Cancer	403_D0512
TGFBR1	Breast Cancer	404_D0580
TGFBR1	Breast Cancer	405_D0581
TGFBR1	Breast Cancer	406_D0582
TGFBR1	Breast Cancer	267_D0590
TGFBR1	Breast Cancer	407_D0591
TGFBR1	Breast Cancer	408_D0592
TGFBR1	Breast Cancer	409_D241
TGFBR1	Breast Cancer	410_D242
TGFBR1	Breast Cancer	411_D249
TGFBR1	Breast Cancer	412_D4860
TGFBR1	Breast Cancer	413_D4861
TGFBR1	Breast Cancer	414_D4862
TGFBR1	Breast Cancer	415_D493
TGFBR2	Breast Cancer	337_C44501
TGFBR2	Breast Cancer	338_C44511
TGFBR2	Breast Cancer	339_C44521
TGFBR2	Breast Cancer	340_C44591
TGFBR2	Breast Cancer	341_C4A52
TGFBR2	Breast Cancer	342_C50011
TGFBR2	Breast Cancer	343_C50012
TGFBR2	Breast Cancer	344_C50019
TGFBR2	Breast Cancer	345_C50021
TGFBR2	Breast Cancer	346_C50022
TGFBR2	Breast Cancer	347_C50029
TGFBR2	Breast Cancer	348_C50111
TGFBR2	Breast Cancer	349_C50112
TGFBR2	Breast Cancer	350_C50119
TGFBR2	Breast Cancer	351_C50121
TGFBR2	Breast Cancer	352_C50122
TGFBR2	Breast Cancer	353_C50129
TGFBR2	Breast Cancer	354_C50211
TGFBR2	Breast Cancer	355_C50212
TGFBR2	Breast Cancer	356_C50219
TGFBR2	Breast Cancer	357_C50221
TGFBR2	Breast Cancer	358_C50222
TGFBR2	Breast Cancer	359_C50229
TGFBR2	Breast Cancer	360_C50311
TGFBR2	Breast Cancer	361_C50312
TGFBR2	Breast Cancer	362_C50319
TGFBR2	Breast Cancer	363_C50321
TGFBR2	Breast Cancer	364_C50322
TGFBR2	Breast Cancer	365_C50329
TGFBR2	Breast Cancer	366_C50411
TGFBR2	Breast Cancer	367_C50412
TGFBR2	Breast Cancer	368_C50419
TGFBR2	Breast Cancer	369_C50421
TGFBR2	Breast Cancer	370_C50422
TGFBR2	Breast Cancer	371_C50429
TGFBR2	Breast Cancer	372_C50511
TGFBR2	Breast Cancer	373_C50512
TGFBR2	Breast Cancer	374_C50519
TGFBR2	Breast Cancer	375_C50521
TGFBR2	Breast Cancer	376_C50522
TGFBR2	Breast Cancer	377_C50529
TGFBR2	Breast Cancer	378_C50611
TGFBR2	Breast Cancer	379_C50612
TGFBR2	Breast Cancer	380_C50619
TGFBR2	Breast Cancer	381_C50621
TGFBR2	Breast Cancer	382_C50622
TGFBR2	Breast Cancer	383_C50629
TGFBR2	Breast Cancer	384_C50811
TGFBR2	Breast Cancer	385_C50812
TGFBR2	Breast Cancer	386_C50819
TGFBR2	Breast Cancer	387_C50821
TGFBR2	Breast Cancer	388_C50822
TGFBR2	Breast Cancer	389_C50829
TGFBR2	Breast Cancer	390_C50911
TGFBR2	Breast Cancer	391_C50912
TGFBR2	Breast Cancer	392_C50919
TGFBR2	Breast Cancer	393_C50921
TGFBR2	Breast Cancer	394_C50922
TGFBR2	Breast Cancer	395_C50929
TGFBR2	Breast Cancer	396_C7981
TGFBR2	Breast Cancer	397_D0352
TGFBR2	Breast Cancer	398_D0500
TGFBR2	Breast Cancer	399_D0501
TGFBR2	Breast Cancer	400_D0502
TGFBR2	Breast Cancer	401_D0510
TGFBR2	Breast Cancer	402_D0511
TGFBR2	Breast Cancer	403_D0512
TGFBR2	Breast Cancer	404_D0580
TGFBR2	Breast Cancer	405_D0581
TGFBR2	Breast Cancer	406_D0582
TGFBR2	Breast Cancer	267_D0590
TGFBR2	Breast Cancer	407_D0591
TGFBR2	Breast Cancer	408_D0592
TGFBR2	Breast Cancer	409_D241
TGFBR2	Breast Cancer	410_D242
TGFBR2	Breast Cancer	411_D249
TGFBR2	Breast Cancer	412_D4860
TGFBR2	Breast Cancer	413_D4861
TGFBR2	Breast Cancer	414_D4862
TGFBR2	Breast Cancer	415_D493
TP53	Female Breast Cancer	342_C50011
TP53	Female Breast Cancer	343_C50012
TP53	Female Breast Cancer	344_C50019
TP53	Female Breast Cancer	348_C50111
TP53	Female Breast Cancer	349_C50112
TP53	Female Breast Cancer	350_C50119
TP53	Female Breast Cancer	354_C50211
TP53	Female Breast Cancer	355_C50212
TP53	Female Breast Cancer	356_C50219
TP53	Female Breast Cancer	360_C50311
TP53	Female Breast Cancer	361_C50312
TP53	Female Breast Cancer	362_C50319
TP53	Female Breast Cancer	366_C50411
TP53	Female Breast Cancer	367_C50412
TP53	Female Breast Cancer	368_C50419
TP53	Female Breast Cancer	372_C50511
TP53	Female Breast Cancer	373_C50512
TP53	Female Breast Cancer	374_C50519
TP53	Female Breast Cancer	378_C50611
TP53	Female Breast Cancer	379_C50612
TP53	Female Breast Cancer	380_C50619
TP53	Female Breast Cancer	384_C50811
TP53	Female Breast Cancer	385_C50812
TP53	Female Breast Cancer	386_C50819
TP53	Female Breast Cancer	390_C50911
TP53	Female Breast Cancer	391_C50912
TP53	Female Breast Cancer	392_C50919
TP53	Estrogen-Receptor Positive Breast Cancer	NA
TP53	Sporadic Breast Cancer	740_Z1501
TP53	Breast Cancer	337_C44501
TP53	Breast Cancer	338_C44511
TP53	Breast Cancer	339_C44521
TP53	Breast Cancer	340_C44591
TP53	Breast Cancer	341_C4A52
TP53	Breast Cancer	342_C50011
TP53	Breast Cancer	343_C50012
TP53	Breast Cancer	344_C50019
TP53	Breast Cancer	345_C50021
TP53	Breast Cancer	346_C50022
TP53	Breast Cancer	347_C50029
TP53	Breast Cancer	348_C50111
TP53	Breast Cancer	349_C50112
TP53	Breast Cancer	350_C50119
TP53	Breast Cancer	351_C50121
TP53	Breast Cancer	352_C50122
TP53	Breast Cancer	353_C50129
TP53	Breast Cancer	354_C50211
TP53	Breast Cancer	355_C50212
TP53	Breast Cancer	356_C50219
TP53	Breast Cancer	357_C50221
TP53	Breast Cancer	358_C50222
TP53	Breast Cancer	359_C50229
TP53	Breast Cancer	360_C50311
TP53	Breast Cancer	361_C50312
TP53	Breast Cancer	362_C50319
TP53	Breast Cancer	363_C50321
TP53	Breast Cancer	364_C50322
TP53	Breast Cancer	365_C50329
TP53	Breast Cancer	366_C50411
TP53	Breast Cancer	367_C50412
TP53	Breast Cancer	368_C50419
TP53	Breast Cancer	369_C50421
TP53	Breast Cancer	370_C50422
TP53	Breast Cancer	371_C50429
TP53	Breast Cancer	372_C50511
TP53	Breast Cancer	373_C50512
TP53	Breast Cancer	374_C50519
TP53	Breast Cancer	375_C50521
TP53	Breast Cancer	376_C50522
TP53	Breast Cancer	377_C50529
TP53	Breast Cancer	378_C50611
TP53	Breast Cancer	379_C50612
TP53	Breast Cancer	380_C50619
TP53	Breast Cancer	381_C50621
TP53	Breast Cancer	382_C50622
TP53	Breast Cancer	383_C50629
TP53	Breast Cancer	384_C50811
TP53	Breast Cancer	385_C50812
TP53	Breast Cancer	386_C50819
TP53	Breast Cancer	387_C50821
TP53	Breast Cancer	388_C50822
TP53	Breast Cancer	389_C50829
TP53	Breast Cancer	390_C50911
TP53	Breast Cancer	391_C50912
TP53	Breast Cancer	392_C50919
TP53	Breast Cancer	393_C50921
TP53	Breast Cancer	394_C50922
TP53	Breast Cancer	395_C50929
TP53	Breast Cancer	396_C7981
TP53	Breast Cancer	397_D0352
TP53	Breast Cancer	398_D0500
TP53	Breast Cancer	399_D0501
TP53	Breast Cancer	400_D0502
TP53	Breast Cancer	401_D0510
TP53	Breast Cancer	402_D0511
TP53	Breast Cancer	403_D0512
TP53	Breast Cancer	404_D0580
TP53	Breast Cancer	405_D0581
TP53	Breast Cancer	406_D0582
TP53	Breast Cancer	267_D0590
TP53	Breast Cancer	407_D0591
TP53	Breast Cancer	408_D0592
TP53	Breast Cancer	409_D241
TP53	Breast Cancer	410_D242
TP53	Breast Cancer	411_D249
TP53	Breast Cancer	412_D4860
TP53	Breast Cancer	413_D4861
TP53	Breast Cancer	414_D4862
TP53	Breast Cancer	415_D493
HFE	Breast Cancer	337_C44501
HFE	Breast Cancer	338_C44511
HFE	Breast Cancer	339_C44521
HFE	Breast Cancer	340_C44591
HFE	Breast Cancer	341_C4A52
HFE	Breast Cancer	342_C50011
HFE	Breast Cancer	343_C50012
HFE	Breast Cancer	344_C50019
HFE	Breast Cancer	345_C50021
HFE	Breast Cancer	346_C50022
HFE	Breast Cancer	347_C50029
HFE	Breast Cancer	348_C50111
HFE	Breast Cancer	349_C50112
HFE	Breast Cancer	350_C50119
HFE	Breast Cancer	351_C50121
HFE	Breast Cancer	352_C50122
HFE	Breast Cancer	353_C50129
HFE	Breast Cancer	354_C50211
HFE	Breast Cancer	355_C50212
HFE	Breast Cancer	356_C50219
HFE	Breast Cancer	357_C50221
HFE	Breast Cancer	358_C50222
HFE	Breast Cancer	359_C50229
HFE	Breast Cancer	360_C50311
HFE	Breast Cancer	361_C50312
HFE	Breast Cancer	362_C50319
HFE	Breast Cancer	363_C50321
HFE	Breast Cancer	364_C50322
HFE	Breast Cancer	365_C50329
HFE	Breast Cancer	366_C50411
HFE	Breast Cancer	367_C50412
HFE	Breast Cancer	368_C50419
HFE	Breast Cancer	369_C50421
HFE	Breast Cancer	370_C50422
HFE	Breast Cancer	371_C50429
HFE	Breast Cancer	372_C50511
HFE	Breast Cancer	373_C50512
HFE	Breast Cancer	374_C50519
HFE	Breast Cancer	375_C50521
HFE	Breast Cancer	376_C50522
HFE	Breast Cancer	377_C50529
HFE	Breast Cancer	378_C50611
HFE	Breast Cancer	379_C50612
HFE	Breast Cancer	380_C50619
HFE	Breast Cancer	381_C50621
HFE	Breast Cancer	382_C50622
HFE	Breast Cancer	383_C50629
HFE	Breast Cancer	384_C50811
HFE	Breast Cancer	385_C50812
HFE	Breast Cancer	386_C50819
HFE	Breast Cancer	387_C50821
HFE	Breast Cancer	388_C50822
HFE	Breast Cancer	389_C50829
HFE	Breast Cancer	390_C50911
HFE	Breast Cancer	391_C50912
HFE	Breast Cancer	392_C50919
HFE	Breast Cancer	393_C50921
HFE	Breast Cancer	394_C50922
HFE	Breast Cancer	395_C50929
HFE	Breast Cancer	396_C7981
HFE	Breast Cancer	397_D0352
HFE	Breast Cancer	398_D0500
HFE	Breast Cancer	399_D0501
HFE	Breast Cancer	400_D0502
HFE	Breast Cancer	401_D0510
HFE	Breast Cancer	402_D0511
HFE	Breast Cancer	403_D0512
HFE	Breast Cancer	404_D0580
HFE	Breast Cancer	405_D0581
HFE	Breast Cancer	406_D0582
HFE	Breast Cancer	267_D0590
HFE	Breast Cancer	407_D0591
HFE	Breast Cancer	408_D0592
HFE	Breast Cancer	409_D241
HFE	Breast Cancer	410_D242
HFE	Breast Cancer	411_D249
HFE	Breast Cancer	412_D4860
HFE	Breast Cancer	413_D4861
HFE	Breast Cancer	414_D4862
HFE	Breast Cancer	415_D493
PALB2	Breast Cancer	337_C44501
PALB2	Breast Cancer	338_C44511
PALB2	Breast Cancer	339_C44521
PALB2	Breast Cancer	340_C44591
PALB2	Breast Cancer	341_C4A52
PALB2	Breast Cancer	342_C50011
PALB2	Breast Cancer	343_C50012
PALB2	Breast Cancer	344_C50019
PALB2	Breast Cancer	345_C50021
PALB2	Breast Cancer	346_C50022
PALB2	Breast Cancer	347_C50029
PALB2	Breast Cancer	348_C50111
PALB2	Breast Cancer	349_C50112
PALB2	Breast Cancer	350_C50119
PALB2	Breast Cancer	351_C50121
PALB2	Breast Cancer	352_C50122
PALB2	Breast Cancer	353_C50129
PALB2	Breast Cancer	354_C50211
PALB2	Breast Cancer	355_C50212
PALB2	Breast Cancer	356_C50219
PALB2	Breast Cancer	357_C50221
PALB2	Breast Cancer	358_C50222
PALB2	Breast Cancer	359_C50229
PALB2	Breast Cancer	360_C50311
PALB2	Breast Cancer	361_C50312
PALB2	Breast Cancer	362_C50319
PALB2	Breast Cancer	363_C50321
PALB2	Breast Cancer	364_C50322
PALB2	Breast Cancer	365_C50329
PALB2	Breast Cancer	366_C50411
PALB2	Breast Cancer	367_C50412
PALB2	Breast Cancer	368_C50419
PALB2	Breast Cancer	369_C50421
PALB2	Breast Cancer	370_C50422
PALB2	Breast Cancer	371_C50429
PALB2	Breast Cancer	372_C50511
PALB2	Breast Cancer	373_C50512
PALB2	Breast Cancer	374_C50519
PALB2	Breast Cancer	375_C50521
PALB2	Breast Cancer	376_C50522
PALB2	Breast Cancer	377_C50529
PALB2	Breast Cancer	378_C50611
PALB2	Breast Cancer	379_C50612
PALB2	Breast Cancer	380_C50619
PALB2	Breast Cancer	381_C50621
PALB2	Breast Cancer	382_C50622
PALB2	Breast Cancer	383_C50629
PALB2	Breast Cancer	384_C50811
PALB2	Breast Cancer	385_C50812
PALB2	Breast Cancer	386_C50819
PALB2	Breast Cancer	387_C50821
PALB2	Breast Cancer	388_C50822
PALB2	Breast Cancer	389_C50829
PALB2	Breast Cancer	390_C50911
PALB2	Breast Cancer	391_C50912
PALB2	Breast Cancer	392_C50919
PALB2	Breast Cancer	393_C50921
PALB2	Breast Cancer	394_C50922
PALB2	Breast Cancer	395_C50929
PALB2	Breast Cancer	396_C7981
PALB2	Breast Cancer	397_D0352
PALB2	Breast Cancer	398_D0500
PALB2	Breast Cancer	399_D0501
PALB2	Breast Cancer	400_D0502
PALB2	Breast Cancer	401_D0510
PALB2	Breast Cancer	402_D0511
PALB2	Breast Cancer	403_D0512
PALB2	Breast Cancer	404_D0580
PALB2	Breast Cancer	405_D0581
PALB2	Breast Cancer	406_D0582
PALB2	Breast Cancer	267_D0590
PALB2	Breast Cancer	407_D0591
PALB2	Breast Cancer	408_D0592
PALB2	Breast Cancer	409_D241
PALB2	Breast Cancer	410_D242
PALB2	Breast Cancer	411_D249
PALB2	Breast Cancer	412_D4860
PALB2	Breast Cancer	413_D4861
PALB2	Breast Cancer	414_D4862
PALB2	Breast Cancer	415_D493
PALB2	Female Breast Cancer	337_C44501
PALB2	Female Breast Cancer	338_C44511
PALB2	Female Breast Cancer	339_C44521
PALB2	Female Breast Cancer	340_C44591
PALB2	Female Breast Cancer	341_C4A52
PALB2	Female Breast Cancer	342_C50011
PALB2	Female Breast Cancer	343_C50012
PALB2	Female Breast Cancer	344_C50019
PALB2	Female Breast Cancer	345_C50021
PALB2	Female Breast Cancer	346_C50022
PALB2	Female Breast Cancer	347_C50029
PALB2	Female Breast Cancer	348_C50111
PALB2	Female Breast Cancer	349_C50112
PALB2	Female Breast Cancer	350_C50119
PALB2	Female Breast Cancer	351_C50121
PALB2	Female Breast Cancer	352_C50122
PALB2	Female Breast Cancer	353_C50129
PALB2	Female Breast Cancer	354_C50211
PALB2	Female Breast Cancer	355_C50212
PALB2	Female Breast Cancer	356_C50219
PALB2	Female Breast Cancer	357_C50221
PALB2	Female Breast Cancer	358_C50222
PALB2	Female Breast Cancer	359_C50229
PALB2	Female Breast Cancer	360_C50311
PALB2	Female Breast Cancer	361_C50312
PALB2	Female Breast Cancer	362_C50319
PALB2	Female Breast Cancer	363_C50321
PALB2	Female Breast Cancer	364_C50322
PALB2	Female Breast Cancer	365_C50329
PALB2	Female Breast Cancer	366_C50411
PALB2	Female Breast Cancer	367_C50412
PALB2	Female Breast Cancer	368_C50419
PALB2	Female Breast Cancer	369_C50421
PALB2	Female Breast Cancer	370_C50422
PALB2	Female Breast Cancer	371_C50429
PALB2	Female Breast Cancer	372_C50511
PALB2	Female Breast Cancer	373_C50512
PALB2	Female Breast Cancer	374_C50519
PALB2	Female Breast Cancer	375_C50521
PALB2	Female Breast Cancer	376_C50522
PALB2	Female Breast Cancer	377_C50529
PALB2	Female Breast Cancer	378_C50611
PALB2	Female Breast Cancer	379_C50612
PALB2	Female Breast Cancer	380_C50619
PALB2	Female Breast Cancer	381_C50621
PALB2	Female Breast Cancer	382_C50622
PALB2	Female Breast Cancer	383_C50629
PALB2	Female Breast Cancer	384_C50811
PALB2	Female Breast Cancer	385_C50812
PALB2	Female Breast Cancer	386_C50819
PALB2	Female Breast Cancer	387_C50821
PALB2	Female Breast Cancer	388_C50822
PALB2	Female Breast Cancer	389_C50829
PALB2	Female Breast Cancer	390_C50911
PALB2	Female Breast Cancer	391_C50912
PALB2	Female Breast Cancer	392_C50919
PALB2	Female Breast Cancer	393_C50921
PALB2	Female Breast Cancer	394_C50922
PALB2	Female Breast Cancer	395_C50929
PALB2	Female Breast Cancer	396_C7981
PALB2	Female Breast Cancer	397_D0352
PALB2	Female Breast Cancer	398_D0500
PALB2	Female Breast Cancer	399_D0501
PALB2	Female Breast Cancer	400_D0502
PALB2	Female Breast Cancer	401_D0510
PALB2	Female Breast Cancer	402_D0511
PALB2	Female Breast Cancer	403_D0512
PALB2	Female Breast Cancer	404_D0580
PALB2	Female Breast Cancer	405_D0581
PALB2	Female Breast Cancer	406_D0582
PALB2	Female Breast Cancer	267_D0590
PALB2	Female Breast Cancer	407_D0591
PALB2	Female Breast Cancer	408_D0592
PALB2	Female Breast Cancer	409_D241
PALB2	Female Breast Cancer	410_D242
PALB2	Female Breast Cancer	411_D249
PALB2	Female Breast Cancer	412_D4860
PALB2	Female Breast Cancer	413_D4861
PALB2	Female Breast Cancer	414_D4862
PALB2	Female Breast Cancer	415_D493

## Sheet: Heart Disease ICD 9
Genes	Diseases	ICD_9_Codes
ACTC1	Heart Disease	95_09885
ACTC1	Heart Disease	96_3918
ACTC1	Heart Disease	97_3919
ACTC1	Heart Disease	98_39890
ACTC1	Heart Disease	99_39899
ACTC1	Heart Disease	100_40200
ACTC1	Heart Disease	101_40201
ACTC1	Heart Disease	102_40210
ACTC1	Heart Disease	103_40211
ACTC1	Heart Disease	104_40290
ACTC1	Heart Disease	105_40291
ACTC1	Heart Disease	106_40400
ACTC1	Heart Disease	107_40401
ACTC1	Heart Disease	108_40402
ACTC1	Heart Disease	109_40403
ACTC1	Heart Disease	110_40410
ACTC1	Heart Disease	111_40411
ACTC1	Heart Disease	112_40412
ACTC1	Heart Disease	113_40413
ACTC1	Heart Disease	114_40490
ACTC1	Heart Disease	115_40491
ACTC1	Heart Disease	116_40492
ACTC1	Heart Disease	117_40493
ACTC1	Heart Disease	118_411
ACTC1	Heart Disease	119_41189
ACTC1	Heart Disease	120_4148
ACTC1	Heart Disease	121_4149
ACTC1	Heart Disease	122_4161.0
ACTC1	Heart Disease	123_4168.0
ACTC1	Heart Disease	124_4169
ACTC1	Heart Disease	125_42982.0
ACTC1	Heart Disease	126_42989.0
ACTC1	Heart Disease	127_4299.0
APOB	Coronary Heart Disease 1	284_41401
APOB	Heart Disease	95_09885
APOB	Heart Disease	96_3918
APOB	Heart Disease	97_3919
APOB	Heart Disease	98_39890
APOB	Heart Disease	99_39899
APOB	Heart Disease	100_40200
APOB	Heart Disease	101_40201
APOB	Heart Disease	102_40210
APOB	Heart Disease	103_40211
APOB	Heart Disease	104_40290
APOB	Heart Disease	105_40291
APOB	Heart Disease	106_40400
APOB	Heart Disease	107_40401
APOB	Heart Disease	108_40402
APOB	Heart Disease	109_40403
APOB	Heart Disease	110_40410
APOB	Heart Disease	111_40411
APOB	Heart Disease	112_40412
APOB	Heart Disease	113_40413
APOB	Heart Disease	114_40490
APOB	Heart Disease	115_40491
APOB	Heart Disease	116_40492
APOB	Heart Disease	117_40493
APOB	Heart Disease	118_411
APOB	Heart Disease	119_41189
APOB	Heart Disease	120_4148
APOB	Heart Disease	121_4149
APOB	Heart Disease	122_4161.0
APOB	Heart Disease	123_4168.0
APOB	Heart Disease	124_4169
APOB	Heart Disease	125_42982.0
APOB	Heart Disease	126_42989.0
APOB	Heart Disease	127_4299.0
APOB	Ischemic Heart Disease	118_411
APOB	Ischemic Heart Disease	119_41189
APOB	Ischemic Heart Disease	120_4148
APOB	Ischemic Heart Disease	121_4149
DSP	Heart Disease	95_09885
DSP	Heart Disease	96_3918
DSP	Heart Disease	97_3919
DSP	Heart Disease	98_39890
DSP	Heart Disease	99_39899
DSP	Heart Disease	100_40200
DSP	Heart Disease	101_40201
DSP	Heart Disease	102_40210
DSP	Heart Disease	103_40211
DSP	Heart Disease	104_40290
DSP	Heart Disease	105_40291
DSP	Heart Disease	106_40400
DSP	Heart Disease	107_40401
DSP	Heart Disease	108_40402
DSP	Heart Disease	109_40403
DSP	Heart Disease	110_40410
DSP	Heart Disease	111_40411
DSP	Heart Disease	112_40412
DSP	Heart Disease	113_40413
DSP	Heart Disease	114_40490
DSP	Heart Disease	115_40491
DSP	Heart Disease	116_40492
DSP	Heart Disease	117_40493
DSP	Heart Disease	118_411
DSP	Heart Disease	119_41189
DSP	Heart Disease	120_4148
DSP	Heart Disease	121_4149
DSP	Heart Disease	122_4161.0
DSP	Heart Disease	123_4168.0
DSP	Heart Disease	124_4169
DSP	Heart Disease	125_42982.0
DSP	Heart Disease	126_42989.0
DSP	Heart Disease	127_4299.0
FBN1	Heart Disease	95_09885
FBN1	Heart Disease	96_3918
FBN1	Heart Disease	97_3919
FBN1	Heart Disease	98_39890
FBN1	Heart Disease	99_39899
FBN1	Heart Disease	100_40200
FBN1	Heart Disease	101_40201
FBN1	Heart Disease	102_40210
FBN1	Heart Disease	103_40211
FBN1	Heart Disease	104_40290
FBN1	Heart Disease	105_40291
FBN1	Heart Disease	106_40400
FBN1	Heart Disease	107_40401
FBN1	Heart Disease	108_40402
FBN1	Heart Disease	109_40403
FBN1	Heart Disease	110_40410
FBN1	Heart Disease	111_40411
FBN1	Heart Disease	112_40412
FBN1	Heart Disease	113_40413
FBN1	Heart Disease	114_40490
FBN1	Heart Disease	115_40491
FBN1	Heart Disease	116_40492
FBN1	Heart Disease	117_40493
FBN1	Heart Disease	118_411
FBN1	Heart Disease	119_41189
FBN1	Heart Disease	120_4148
FBN1	Heart Disease	121_4149
FBN1	Heart Disease	122_4161.0
FBN1	Heart Disease	123_4168.0
FBN1	Heart Disease	124_4169
FBN1	Heart Disease	125_42982.0
FBN1	Heart Disease	126_42989.0
FBN1	Heart Disease	127_4299.0
KCNH2	Heart Disease	95_09885
KCNH2	Heart Disease	96_3918
KCNH2	Heart Disease	97_3919
KCNH2	Heart Disease	98_39890
KCNH2	Heart Disease	99_39899
KCNH2	Heart Disease	100_40200
KCNH2	Heart Disease	101_40201
KCNH2	Heart Disease	102_40210
KCNH2	Heart Disease	103_40211
KCNH2	Heart Disease	104_40290
KCNH2	Heart Disease	105_40291
KCNH2	Heart Disease	106_40400
KCNH2	Heart Disease	107_40401
KCNH2	Heart Disease	108_40402
KCNH2	Heart Disease	109_40403
KCNH2	Heart Disease	110_40410
KCNH2	Heart Disease	111_40411
KCNH2	Heart Disease	112_40412
KCNH2	Heart Disease	113_40413
KCNH2	Heart Disease	114_40490
KCNH2	Heart Disease	115_40491
KCNH2	Heart Disease	116_40492
KCNH2	Heart Disease	117_40493
KCNH2	Heart Disease	118_411
KCNH2	Heart Disease	119_41189
KCNH2	Heart Disease	120_4148
KCNH2	Heart Disease	121_4149
KCNH2	Heart Disease	122_4161.0
KCNH2	Heart Disease	123_4168.0
KCNH2	Heart Disease	124_4169
KCNH2	Heart Disease	125_42982.0
KCNH2	Heart Disease	126_42989.0
KCNH2	Heart Disease	127_4299.0
KCNQ1	Heart Disease	95_09885
KCNQ1	Heart Disease	96_3918
KCNQ1	Heart Disease	97_3919
KCNQ1	Heart Disease	98_39890
KCNQ1	Heart Disease	99_39899
KCNQ1	Heart Disease	100_40200
KCNQ1	Heart Disease	101_40201
KCNQ1	Heart Disease	102_40210
KCNQ1	Heart Disease	103_40211
KCNQ1	Heart Disease	104_40290
KCNQ1	Heart Disease	105_40291
KCNQ1	Heart Disease	106_40400
KCNQ1	Heart Disease	107_40401
KCNQ1	Heart Disease	108_40402
KCNQ1	Heart Disease	109_40403
KCNQ1	Heart Disease	110_40410
KCNQ1	Heart Disease	111_40411
KCNQ1	Heart Disease	112_40412
KCNQ1	Heart Disease	113_40413
KCNQ1	Heart Disease	114_40490
KCNQ1	Heart Disease	115_40491
KCNQ1	Heart Disease	116_40492
KCNQ1	Heart Disease	117_40493
KCNQ1	Heart Disease	118_411
KCNQ1	Heart Disease	119_41189
KCNQ1	Heart Disease	120_4148
KCNQ1	Heart Disease	121_4149
KCNQ1	Heart Disease	122_4161.0
KCNQ1	Heart Disease	123_4168.0
KCNQ1	Heart Disease	124_4169
KCNQ1	Heart Disease	125_42982.0
KCNQ1	Heart Disease	126_42989.0
KCNQ1	Heart Disease	127_4299.0
LDLR	Heart Disease	95_09885
LDLR	Heart Disease	96_3918
LDLR	Heart Disease	97_3919
LDLR	Heart Disease	98_39890
LDLR	Heart Disease	99_39899
LDLR	Heart Disease	100_40200
LDLR	Heart Disease	101_40201
LDLR	Heart Disease	102_40210
LDLR	Heart Disease	103_40211
LDLR	Heart Disease	104_40290
LDLR	Heart Disease	105_40291
LDLR	Heart Disease	106_40400
LDLR	Heart Disease	107_40401
LDLR	Heart Disease	108_40402
LDLR	Heart Disease	109_40403
LDLR	Heart Disease	110_40410
LDLR	Heart Disease	111_40411
LDLR	Heart Disease	112_40412
LDLR	Heart Disease	113_40413
LDLR	Heart Disease	114_40490
LDLR	Heart Disease	115_40491
LDLR	Heart Disease	116_40492
LDLR	Heart Disease	117_40493
LDLR	Heart Disease	118_411
LDLR	Heart Disease	119_41189
LDLR	Heart Disease	120_4148
LDLR	Heart Disease	121_4149
LDLR	Heart Disease	122_4161.0
LDLR	Heart Disease	123_4168.0
LDLR	Heart Disease	124_4169
LDLR	Heart Disease	125_42982.0
LDLR	Heart Disease	126_42989.0
LDLR	Heart Disease	127_4299.0
LDLR	Coronary Heart Disease 1	284_41401
LMNA	Heart Disease	95_09885
LMNA	Heart Disease	96_3918
LMNA	Heart Disease	97_3919
LMNA	Heart Disease	98_39890
LMNA	Heart Disease	99_39899
LMNA	Heart Disease	100_40200
LMNA	Heart Disease	101_40201
LMNA	Heart Disease	102_40210
LMNA	Heart Disease	103_40211
LMNA	Heart Disease	104_40290
LMNA	Heart Disease	105_40291
LMNA	Heart Disease	106_40400
LMNA	Heart Disease	107_40401
LMNA	Heart Disease	108_40402
LMNA	Heart Disease	109_40403
LMNA	Heart Disease	110_40410
LMNA	Heart Disease	111_40411
LMNA	Heart Disease	112_40412
LMNA	Heart Disease	113_40413
LMNA	Heart Disease	114_40490
LMNA	Heart Disease	115_40491
LMNA	Heart Disease	116_40492
LMNA	Heart Disease	117_40493
LMNA	Heart Disease	118_411
LMNA	Heart Disease	119_41189
LMNA	Heart Disease	120_4148
LMNA	Heart Disease	121_4149
LMNA	Heart Disease	122_4161.0
LMNA	Heart Disease	123_4168.0
LMNA	Heart Disease	124_4169
LMNA	Heart Disease	125_42982.0
LMNA	Heart Disease	126_42989.0
LMNA	Heart Disease	127_4299.0
MYBPC3	Heart Disease	95_09885
MYBPC3	Heart Disease	96_3918
MYBPC3	Heart Disease	97_3919
MYBPC3	Heart Disease	98_39890
MYBPC3	Heart Disease	99_39899
MYBPC3	Heart Disease	100_40200
MYBPC3	Heart Disease	101_40201
MYBPC3	Heart Disease	102_40210
MYBPC3	Heart Disease	103_40211
MYBPC3	Heart Disease	104_40290
MYBPC3	Heart Disease	105_40291
MYBPC3	Heart Disease	106_40400
MYBPC3	Heart Disease	107_40401
MYBPC3	Heart Disease	108_40402
MYBPC3	Heart Disease	109_40403
MYBPC3	Heart Disease	110_40410
MYBPC3	Heart Disease	111_40411
MYBPC3	Heart Disease	112_40412
MYBPC3	Heart Disease	113_40413
MYBPC3	Heart Disease	114_40490
MYBPC3	Heart Disease	115_40491
MYBPC3	Heart Disease	116_40492
MYBPC3	Heart Disease	117_40493
MYBPC3	Heart Disease	118_411
MYBPC3	Heart Disease	119_41189
MYBPC3	Heart Disease	120_4148
MYBPC3	Heart Disease	121_4149
MYBPC3	Heart Disease	981_4161
MYBPC3	Heart Disease	982_4168
MYBPC3	Heart Disease	124_4169
MYBPC3	Heart Disease	983_42982
MYBPC3	Heart Disease	984_42989
MYBPC3	Heart Disease	985_4299
MYH7	Heart Disease	95_09885
MYH7	Heart Disease	96_3918
MYH7	Heart Disease	97_3919
MYH7	Heart Disease	98_39890
MYH7	Heart Disease	99_39899
MYH7	Heart Disease	100_40200
MYH7	Heart Disease	101_40201
MYH7	Heart Disease	102_40210
MYH7	Heart Disease	103_40211
MYH7	Heart Disease	104_40290
MYH7	Heart Disease	105_40291
MYH7	Heart Disease	106_40400
MYH7	Heart Disease	107_40401
MYH7	Heart Disease	108_40402
MYH7	Heart Disease	109_40403
MYH7	Heart Disease	110_40410
MYH7	Heart Disease	111_40411
MYH7	Heart Disease	112_40412
MYH7	Heart Disease	113_40413
MYH7	Heart Disease	114_40490
MYH7	Heart Disease	115_40491
MYH7	Heart Disease	116_40492
MYH7	Heart Disease	117_40493
MYH7	Heart Disease	118_411
MYH7	Heart Disease	119_41189
MYH7	Heart Disease	120_4148
MYH7	Heart Disease	121_4149
MYH7	Heart Disease	981_4161
MYH7	Heart Disease	982_4168
MYH7	Heart Disease	124_4169
MYH7	Heart Disease	983_42982
MYH7	Heart Disease	984_42989
MYH7	Heart Disease	985_4299
PCSK9	Coronary Heart Disease 1	284_41401
PCSK9	Coronary Heart Disease 1	1387_80464
PKP2	Heart Disease	95_09885
PKP2	Heart Disease	96_3918
PKP2	Heart Disease	97_3919
PKP2	Heart Disease	98_39890
PKP2	Heart Disease	99_39899
PKP2	Heart Disease	100_40200
PKP2	Heart Disease	101_40201
PKP2	Heart Disease	102_40210
PKP2	Heart Disease	103_40211
PKP2	Heart Disease	104_40290
PKP2	Heart Disease	105_40291
PKP2	Heart Disease	106_40400
PKP2	Heart Disease	107_40401
PKP2	Heart Disease	108_40402
PKP2	Heart Disease	109_40403
PKP2	Heart Disease	110_40410
PKP2	Heart Disease	111_40411
PKP2	Heart Disease	112_40412
PKP2	Heart Disease	113_40413
PKP2	Heart Disease	114_40490
PKP2	Heart Disease	115_40491
PKP2	Heart Disease	116_40492
PKP2	Heart Disease	117_40493
PKP2	Heart Disease	118_411
PKP2	Heart Disease	119_41189
PKP2	Heart Disease	120_4148
PKP2	Heart Disease	121_4149
PKP2	Heart Disease	981_4161
PKP2	Heart Disease	982_4168
PKP2	Heart Disease	124_4169
PKP2	Heart Disease	983_42982
PKP2	Heart Disease	984_42989
PKP2	Heart Disease	985_4299
PKP2	Heart Disease	1396_80476
RYR2	Heart Disease	95_09885
RYR2	Heart Disease	96_3918
RYR2	Heart Disease	97_3919
RYR2	Heart Disease	98_39890
RYR2	Heart Disease	99_39899
RYR2	Heart Disease	100_40200
RYR2	Heart Disease	101_40201
RYR2	Heart Disease	102_40210
RYR2	Heart Disease	103_40211
RYR2	Heart Disease	104_40290
RYR2	Heart Disease	105_40291
RYR2	Heart Disease	106_40400
RYR2	Heart Disease	107_40401
RYR2	Heart Disease	108_40402
RYR2	Heart Disease	109_40403
RYR2	Heart Disease	110_40410
RYR2	Heart Disease	111_40411
RYR2	Heart Disease	112_40412
RYR2	Heart Disease	113_40413
RYR2	Heart Disease	114_40490
RYR2	Heart Disease	115_40491
RYR2	Heart Disease	116_40492
RYR2	Heart Disease	117_40493
RYR2	Heart Disease	118_411
RYR2	Heart Disease	119_41189
RYR2	Heart Disease	120_4148
RYR2	Heart Disease	121_4149
RYR2	Heart Disease	981_4161
RYR2	Heart Disease	982_4168
RYR2	Heart Disease	124_4169
RYR2	Heart Disease	983_42982
RYR2	Heart Disease	984_42989
RYR2	Heart Disease	985_4299
RYR2	Heart Disease	1700_8260
SCN5A	Heart Disease	95_09885
SCN5A	Heart Disease	96_3918
SCN5A	Heart Disease	97_3919
SCN5A	Heart Disease	98_39890
SCN5A	Heart Disease	99_39899
SCN5A	Heart Disease	100_40200
SCN5A	Heart Disease	101_40201
SCN5A	Heart Disease	102_40210
SCN5A	Heart Disease	103_40211
SCN5A	Heart Disease	104_40290
SCN5A	Heart Disease	105_40291
SCN5A	Heart Disease	106_40400
SCN5A	Heart Disease	107_40401
SCN5A	Heart Disease	108_40402
SCN5A	Heart Disease	109_40403
SCN5A	Heart Disease	110_40410
SCN5A	Heart Disease	111_40411
SCN5A	Heart Disease	112_40412
SCN5A	Heart Disease	113_40413
SCN5A	Heart Disease	114_40490
SCN5A	Heart Disease	115_40491
SCN5A	Heart Disease	116_40492
SCN5A	Heart Disease	117_40493
SCN5A	Heart Disease	118_411
SCN5A	Heart Disease	119_41189
SCN5A	Heart Disease	120_4148
SCN5A	Heart Disease	121_4149
SCN5A	Heart Disease	981_4161
SCN5A	Heart Disease	982_4168
SCN5A	Heart Disease	124_4169
SCN5A	Heart Disease	983_42982
SCN5A	Heart Disease	984_42989
SCN5A	Heart Disease	985_4299
TNNI3	Heart Disease	95_09885
TNNI3	Heart Disease	96_3918
TNNI3	Heart Disease	97_3919
TNNI3	Heart Disease	98_39890
TNNI3	Heart Disease	99_39899
TNNI3	Heart Disease	100_40200
TNNI3	Heart Disease	101_40201
TNNI3	Heart Disease	102_40210
TNNI3	Heart Disease	103_40211
TNNI3	Heart Disease	104_40290
TNNI3	Heart Disease	105_40291
TNNI3	Heart Disease	106_40400
TNNI3	Heart Disease	107_40401
TNNI3	Heart Disease	108_40402
TNNI3	Heart Disease	109_40403
TNNI3	Heart Disease	110_40410
TNNI3	Heart Disease	111_40411
TNNI3	Heart Disease	112_40412
TNNI3	Heart Disease	113_40413
TNNI3	Heart Disease	114_40490
TNNI3	Heart Disease	115_40491
TNNI3	Heart Disease	116_40492
TNNI3	Heart Disease	117_40493
TNNI3	Heart Disease	118_411
TNNI3	Heart Disease	119_41189
TNNI3	Heart Disease	120_4148
TNNI3	Heart Disease	121_4149
TNNI3	Heart Disease	981_4161
TNNI3	Heart Disease	982_4168
TNNI3	Heart Disease	124_4169
TNNI3	Heart Disease	983_42982
TNNI3	Heart Disease	984_42989
TNNI3	Heart Disease	985_4299
TNNT2	Heart Disease	95_09885
TNNT2	Heart Disease	96_3918
TNNT2	Heart Disease	97_3919
TNNT2	Heart Disease	98_39890
TNNT2	Heart Disease	99_39899
TNNT2	Heart Disease	100_40200
TNNT2	Heart Disease	101_40201
TNNT2	Heart Disease	102_40210
TNNT2	Heart Disease	103_40211
TNNT2	Heart Disease	104_40290
TNNT2	Heart Disease	105_40291
TNNT2	Heart Disease	106_40400
TNNT2	Heart Disease	107_40401
TNNT2	Heart Disease	108_40402
TNNT2	Heart Disease	109_40403
TNNT2	Heart Disease	110_40410
TNNT2	Heart Disease	111_40411
TNNT2	Heart Disease	112_40412
TNNT2	Heart Disease	113_40413
TNNT2	Heart Disease	114_40490
TNNT2	Heart Disease	115_40491
TNNT2	Heart Disease	116_40492
TNNT2	Heart Disease	117_40493
TNNT2	Heart Disease	118_411
TNNT2	Heart Disease	119_41189
TNNT2	Heart Disease	120_4148
TNNT2	Heart Disease	121_4149
TNNT2	Heart Disease	981_4161
TNNT2	Heart Disease	982_4168
TNNT2	Heart Disease	124_4169
TNNT2	Heart Disease	983_42982
TNNT2	Heart Disease	984_42989
TNNT2	Heart Disease	985_4299
ACVRL1	Chronic Pulmonary Heart Disease	120_4148
ACVRL1	Chronic Pulmonary Heart Disease	121_4149
TTN	Heart Disease	95_09885
TTN	Heart Disease	96_3918
TTN	Heart Disease	97_3919
TTN	Heart Disease	98_39890
TTN	Heart Disease	99_39899
TTN	Heart Disease	100_40200
TTN	Heart Disease	101_40201
TTN	Heart Disease	102_40210
TTN	Heart Disease	103_40211
TTN	Heart Disease	104_40290
TTN	Heart Disease	105_40291
TTN	Heart Disease	106_40400
TTN	Heart Disease	107_40401
TTN	Heart Disease	108_40402
TTN	Heart Disease	109_40403
TTN	Heart Disease	110_40410
TTN	Heart Disease	111_40411
TTN	Heart Disease	112_40412
TTN	Heart Disease	113_40413
TTN	Heart Disease	114_40490
TTN	Heart Disease	115_40491
TTN	Heart Disease	116_40492
TTN	Heart Disease	117_40493
TTN	Heart Disease	118_411
TTN	Heart Disease	119_41189
TTN	Heart Disease	120_4148
TTN	Heart Disease	121_4149
TTN	Heart Disease	981_4161
TTN	Heart Disease	982_4168
TTN	Heart Disease	124_4169
TTN	Heart Disease	983_42982
TTN	Heart Disease	984_42989
TTN	Heart Disease	985_4299

## Sheet: Heart Disease ICD 10
Genes	Diseases	ICD_10_Codes
ACTC1	Heart Disease	200_A1884
ACTC1	Heart Disease	201_A5483
ACTC1	Heart Disease	202_I018
ACTC1	Heart Disease	203_I019
ACTC1	Heart Disease	171_I068
ACTC1	Heart Disease	172_I069
ACTC1	Heart Disease	204_I0989
ACTC1	Heart Disease	205_I099
ACTC1	Heart Disease	206_I110
ACTC1	Heart Disease	207_I119
ACTC1	Heart Disease	208_I248
ACTC1	Heart Disease	209_I249
ACTC1	Heart Disease	210_I2510
ACTC1	Heart Disease	211_I25110
ACTC1	Heart Disease	212_I25111
ACTC1	Heart Disease	213_I25118
ACTC1	Heart Disease	214_I25119
ACTC1	Heart Disease	215_I271
ACTC1	Heart Disease	216_I2789
ACTC1	Heart Disease	217_I279
ACTC1	Heart Disease	218_I5189
ACTC1	Heart Disease	219_I519
ACTC1	Heart Disease	220_I52
ACTC1	Heart Disease	221_M0530
ACTC1	Heart Disease	222_M05311
ACTC1	Heart Disease	223_M05312
ACTC1	Heart Disease	224_M05319
ACTC1	Heart Disease	225_M05321
ACTC1	Heart Disease	226_M05322
ACTC1	Heart Disease	227_M05329
ACTC1	Heart Disease	228_M05331
ACTC1	Heart Disease	229_M05332
ACTC1	Heart Disease	230_M05339
ACTC1	Heart Disease	231_M05341
ACTC1	Heart Disease	232_M05342
ACTC1	Heart Disease	233_M05349
ACTC1	Heart Disease	234_M05351
ACTC1	Heart Disease	235_M05352
ACTC1	Heart Disease	236_M05359
ACTC1	Heart Disease	237_M05361
ACTC1	Heart Disease	238_M05362
ACTC1	Heart Disease	239_M05369
ACTC1	Heart Disease	240_M05371
ACTC1	Heart Disease	241_M05372
ACTC1	Heart Disease	242_M05379
ACTC1	Heart Disease	243_M0539
ACTC1	Heart Disease	244_O10111
ACTC1	Heart Disease	245_O10112
ACTC1	Heart Disease	246_O10113
ACTC1	Heart Disease	247_O10119
ACTC1	Heart Disease	248_O1012
ACTC1	Heart Disease	249_O1013
ACTC1	Heart Disease	250_O10311
ACTC1	Heart Disease	251_O10312
ACTC1	Heart Disease	252_O10313
ACTC1	Heart Disease	253_O10319
ACTC1	Heart Disease	254_O1032
ACTC1	Heart Disease	255_O1033
APOB	Coronary Heart Disease 1	210_I2510
APOB	Heart Disease	200_A1884
APOB	Heart Disease	201_A5483
APOB	Heart Disease	202_I018
APOB	Heart Disease	203_I019
APOB	Heart Disease	171_I068
APOB	Heart Disease	172_I069
APOB	Heart Disease	204_I0989
APOB	Heart Disease	205_I099
APOB	Heart Disease	206_I110
APOB	Heart Disease	207_I119
APOB	Heart Disease	208_I248
APOB	Heart Disease	209_I249
APOB	Heart Disease	210_I2510
APOB	Heart Disease	211_I25110
APOB	Heart Disease	212_I25111
APOB	Heart Disease	213_I25118
APOB	Heart Disease	214_I25119
APOB	Heart Disease	215_I271
APOB	Heart Disease	216_I2789
APOB	Heart Disease	217_I279
APOB	Heart Disease	218_I5189
APOB	Heart Disease	219_I519
APOB	Heart Disease	220_I52
APOB	Heart Disease	221_M0530
APOB	Heart Disease	222_M05311
APOB	Heart Disease	223_M05312
APOB	Heart Disease	224_M05319
APOB	Heart Disease	225_M05321
APOB	Heart Disease	226_M05322
APOB	Heart Disease	227_M05329
APOB	Heart Disease	228_M05331
APOB	Heart Disease	229_M05332
APOB	Heart Disease	230_M05339
APOB	Heart Disease	231_M05341
APOB	Heart Disease	232_M05342
APOB	Heart Disease	233_M05349
APOB	Heart Disease	234_M05351
APOB	Heart Disease	235_M05352
APOB	Heart Disease	236_M05359
APOB	Heart Disease	237_M05361
APOB	Heart Disease	238_M05362
APOB	Heart Disease	239_M05369
APOB	Heart Disease	240_M05371
APOB	Heart Disease	241_M05372
APOB	Heart Disease	242_M05379
APOB	Heart Disease	243_M0539
APOB	Heart Disease	244_O10111
APOB	Heart Disease	245_O10112
APOB	Heart Disease	246_O10113
APOB	Heart Disease	247_O10119
APOB	Heart Disease	248_O1012
APOB	Heart Disease	249_O1013
APOB	Heart Disease	250_O10311
APOB	Heart Disease	251_O10312
APOB	Heart Disease	252_O10313
APOB	Heart Disease	253_O10319
APOB	Heart Disease	254_O1032
APOB	Heart Disease	255_O1033
APOB	Ischemic Heart Disease	208_I248
APOB	Ischemic Heart Disease	209_I249
APOB	Ischemic Heart Disease	647_I2589
APOB	Ischemic Heart Disease	648_I259
DSP	Heart Disease	200_A1884
DSP	Heart Disease	201_A5483
DSP	Heart Disease	202_I018
DSP	Heart Disease	203_I019
DSP	Heart Disease	171_I068
DSP	Heart Disease	172_I069
DSP	Heart Disease	204_I0989
DSP	Heart Disease	205_I099
DSP	Heart Disease	206_I110
DSP	Heart Disease	207_I119
DSP	Heart Disease	208_I248
DSP	Heart Disease	209_I249
DSP	Heart Disease	210_I2510
DSP	Heart Disease	211_I25110
DSP	Heart Disease	212_I25111
DSP	Heart Disease	213_I25118
DSP	Heart Disease	214_I25119
DSP	Heart Disease	215_I271
DSP	Heart Disease	216_I2789
DSP	Heart Disease	217_I279
DSP	Heart Disease	218_I5189
DSP	Heart Disease	219_I519
DSP	Heart Disease	220_I52
DSP	Heart Disease	221_M0530
DSP	Heart Disease	222_M05311
DSP	Heart Disease	223_M05312
DSP	Heart Disease	224_M05319
DSP	Heart Disease	225_M05321
DSP	Heart Disease	226_M05322
DSP	Heart Disease	227_M05329
DSP	Heart Disease	228_M05331
DSP	Heart Disease	229_M05332
DSP	Heart Disease	230_M05339
DSP	Heart Disease	231_M05341
DSP	Heart Disease	232_M05342
DSP	Heart Disease	233_M05349
DSP	Heart Disease	234_M05351
DSP	Heart Disease	235_M05352
DSP	Heart Disease	236_M05359
DSP	Heart Disease	237_M05361
DSP	Heart Disease	238_M05362
DSP	Heart Disease	239_M05369
DSP	Heart Disease	240_M05371
DSP	Heart Disease	241_M05372
DSP	Heart Disease	242_M05379
DSP	Heart Disease	243_M0539
DSP	Heart Disease	244_O10111
DSP	Heart Disease	245_O10112
DSP	Heart Disease	246_O10113
DSP	Heart Disease	247_O10119
DSP	Heart Disease	248_O1012
DSP	Heart Disease	249_O1013
DSP	Heart Disease	250_O10311
DSP	Heart Disease	251_O10312
DSP	Heart Disease	252_O10313
DSP	Heart Disease	253_O10319
DSP	Heart Disease	254_O1032
DSP	Heart Disease	255_O1033
FBN1	Heart Disease	200_A1884
FBN1	Heart Disease	201_A5483
FBN1	Heart Disease	202_I018
FBN1	Heart Disease	203_I019
FBN1	Heart Disease	171_I068
FBN1	Heart Disease	172_I069
FBN1	Heart Disease	204_I0989
FBN1	Heart Disease	205_I099
FBN1	Heart Disease	206_I110
FBN1	Heart Disease	207_I119
FBN1	Heart Disease	208_I248
FBN1	Heart Disease	209_I249
FBN1	Heart Disease	210_I2510
FBN1	Heart Disease	211_I25110
FBN1	Heart Disease	212_I25111
FBN1	Heart Disease	213_I25118
FBN1	Heart Disease	214_I25119
FBN1	Heart Disease	215_I271
FBN1	Heart Disease	216_I2789
FBN1	Heart Disease	217_I279
FBN1	Heart Disease	218_I5189
FBN1	Heart Disease	219_I519
FBN1	Heart Disease	220_I52
FBN1	Heart Disease	221_M0530
FBN1	Heart Disease	222_M05311
FBN1	Heart Disease	223_M05312
FBN1	Heart Disease	224_M05319
FBN1	Heart Disease	225_M05321
FBN1	Heart Disease	226_M05322
FBN1	Heart Disease	227_M05329
FBN1	Heart Disease	228_M05331
FBN1	Heart Disease	229_M05332
FBN1	Heart Disease	230_M05339
FBN1	Heart Disease	231_M05341
FBN1	Heart Disease	232_M05342
FBN1	Heart Disease	233_M05349
FBN1	Heart Disease	234_M05351
FBN1	Heart Disease	235_M05352
FBN1	Heart Disease	236_M05359
FBN1	Heart Disease	237_M05361
FBN1	Heart Disease	238_M05362
FBN1	Heart Disease	239_M05369
FBN1	Heart Disease	240_M05371
FBN1	Heart Disease	241_M05372
FBN1	Heart Disease	242_M05379
FBN1	Heart Disease	243_M0539
FBN1	Heart Disease	244_O10111
FBN1	Heart Disease	245_O10112
FBN1	Heart Disease	246_O10113
FBN1	Heart Disease	247_O10119
FBN1	Heart Disease	248_O1012
FBN1	Heart Disease	249_O1013
FBN1	Heart Disease	250_O10311
FBN1	Heart Disease	251_O10312
FBN1	Heart Disease	252_O10313
FBN1	Heart Disease	253_O10319
FBN1	Heart Disease	254_O1032
FBN1	Heart Disease	255_O1033
KCNH2	Heart Disease	200_A1884
KCNH2	Heart Disease	201_A5483
KCNH2	Heart Disease	202_I018
KCNH2	Heart Disease	203_I019
KCNH2	Heart Disease	171_I068
KCNH2	Heart Disease	172_I069
KCNH2	Heart Disease	204_I0989
KCNH2	Heart Disease	205_I099
KCNH2	Heart Disease	206_I110
KCNH2	Heart Disease	207_I119
KCNH2	Heart Disease	208_I248
KCNH2	Heart Disease	209_I249
KCNH2	Heart Disease	210_I2510
KCNH2	Heart Disease	211_I25110
KCNH2	Heart Disease	212_I25111
KCNH2	Heart Disease	213_I25118
KCNH2	Heart Disease	214_I25119
KCNH2	Heart Disease	215_I271
KCNH2	Heart Disease	216_I2789
KCNH2	Heart Disease	217_I279
KCNH2	Heart Disease	218_I5189
KCNH2	Heart Disease	219_I519
KCNH2	Heart Disease	220_I52
KCNH2	Heart Disease	221_M0530
KCNH2	Heart Disease	222_M05311
KCNH2	Heart Disease	223_M05312
KCNH2	Heart Disease	224_M05319
KCNH2	Heart Disease	225_M05321
KCNH2	Heart Disease	226_M05322
KCNH2	Heart Disease	227_M05329
KCNH2	Heart Disease	228_M05331
KCNH2	Heart Disease	229_M05332
KCNH2	Heart Disease	230_M05339
KCNH2	Heart Disease	231_M05341
KCNH2	Heart Disease	232_M05342
KCNH2	Heart Disease	233_M05349
KCNH2	Heart Disease	234_M05351
KCNH2	Heart Disease	235_M05352
KCNH2	Heart Disease	236_M05359
KCNH2	Heart Disease	237_M05361
KCNH2	Heart Disease	238_M05362
KCNH2	Heart Disease	239_M05369
KCNH2	Heart Disease	240_M05371
KCNH2	Heart Disease	241_M05372
KCNH2	Heart Disease	242_M05379
KCNH2	Heart Disease	243_M0539
KCNH2	Heart Disease	244_O10111
KCNH2	Heart Disease	245_O10112
KCNH2	Heart Disease	246_O10113
KCNH2	Heart Disease	247_O10119
KCNH2	Heart Disease	248_O1012
KCNH2	Heart Disease	249_O1013
KCNH2	Heart Disease	250_O10311
KCNH2	Heart Disease	251_O10312
KCNH2	Heart Disease	252_O10313
KCNH2	Heart Disease	253_O10319
KCNH2	Heart Disease	254_O1032
KCNH2	Heart Disease	255_O1033
KCNQ1	Heart Disease	200_A1884
KCNQ1	Heart Disease	201_A5483
KCNQ1	Heart Disease	202_I018
KCNQ1	Heart Disease	203_I019
KCNQ1	Heart Disease	171_I068
KCNQ1	Heart Disease	172_I069
KCNQ1	Heart Disease	204_I0989
KCNQ1	Heart Disease	205_I099
KCNQ1	Heart Disease	206_I110
KCNQ1	Heart Disease	207_I119
KCNQ1	Heart Disease	208_I248
KCNQ1	Heart Disease	209_I249
KCNQ1	Heart Disease	210_I2510
KCNQ1	Heart Disease	211_I25110
KCNQ1	Heart Disease	212_I25111
KCNQ1	Heart Disease	213_I25118
KCNQ1	Heart Disease	214_I25119
KCNQ1	Heart Disease	215_I271
KCNQ1	Heart Disease	216_I2789
KCNQ1	Heart Disease	217_I279
KCNQ1	Heart Disease	218_I5189
KCNQ1	Heart Disease	219_I519
KCNQ1	Heart Disease	220_I52
KCNQ1	Heart Disease	221_M0530
KCNQ1	Heart Disease	222_M05311
KCNQ1	Heart Disease	223_M05312
KCNQ1	Heart Disease	224_M05319
KCNQ1	Heart Disease	225_M05321
KCNQ1	Heart Disease	226_M05322
KCNQ1	Heart Disease	227_M05329
KCNQ1	Heart Disease	228_M05331
KCNQ1	Heart Disease	229_M05332
KCNQ1	Heart Disease	230_M05339
KCNQ1	Heart Disease	231_M05341
KCNQ1	Heart Disease	232_M05342
KCNQ1	Heart Disease	233_M05349
KCNQ1	Heart Disease	234_M05351
KCNQ1	Heart Disease	235_M05352
KCNQ1	Heart Disease	236_M05359
KCNQ1	Heart Disease	237_M05361
KCNQ1	Heart Disease	238_M05362
KCNQ1	Heart Disease	239_M05369
KCNQ1	Heart Disease	240_M05371
KCNQ1	Heart Disease	241_M05372
KCNQ1	Heart Disease	242_M05379
KCNQ1	Heart Disease	243_M0539
KCNQ1	Heart Disease	244_O10111
KCNQ1	Heart Disease	245_O10112
KCNQ1	Heart Disease	246_O10113
KCNQ1	Heart Disease	247_O10119
KCNQ1	Heart Disease	248_O1012
KCNQ1	Heart Disease	249_O1013
KCNQ1	Heart Disease	250_O10311
KCNQ1	Heart Disease	251_O10312
KCNQ1	Heart Disease	252_O10313
KCNQ1	Heart Disease	253_O10319
KCNQ1	Heart Disease	254_O1032
KCNQ1	Heart Disease	255_O1033
LDLR	Heart Disease	200_A1884
LDLR	Heart Disease	201_A5483
LDLR	Heart Disease	202_I018
LDLR	Heart Disease	203_I019
LDLR	Heart Disease	171_I068
LDLR	Heart Disease	172_I069
LDLR	Heart Disease	204_I0989
LDLR	Heart Disease	205_I099
LDLR	Heart Disease	206_I110
LDLR	Heart Disease	207_I119
LDLR	Heart Disease	208_I248
LDLR	Heart Disease	209_I249
LDLR	Heart Disease	210_I2510
LDLR	Heart Disease	211_I25110
LDLR	Heart Disease	212_I25111
LDLR	Heart Disease	213_I25118
LDLR	Heart Disease	214_I25119
LDLR	Heart Disease	215_I271
LDLR	Heart Disease	216_I2789
LDLR	Heart Disease	217_I279
LDLR	Heart Disease	218_I5189
LDLR	Heart Disease	219_I519
LDLR	Heart Disease	220_I52
LDLR	Heart Disease	221_M0530
LDLR	Heart Disease	222_M05311
LDLR	Heart Disease	223_M05312
LDLR	Heart Disease	224_M05319
LDLR	Heart Disease	225_M05321
LDLR	Heart Disease	226_M05322
LDLR	Heart Disease	227_M05329
LDLR	Heart Disease	228_M05331
LDLR	Heart Disease	229_M05332
LDLR	Heart Disease	230_M05339
LDLR	Heart Disease	231_M05341
LDLR	Heart Disease	232_M05342
LDLR	Heart Disease	233_M05349
LDLR	Heart Disease	234_M05351
LDLR	Heart Disease	235_M05352
LDLR	Heart Disease	236_M05359
LDLR	Heart Disease	237_M05361
LDLR	Heart Disease	238_M05362
LDLR	Heart Disease	239_M05369
LDLR	Heart Disease	240_M05371
LDLR	Heart Disease	241_M05372
LDLR	Heart Disease	242_M05379
LDLR	Heart Disease	243_M0539
LDLR	Heart Disease	244_O10111
LDLR	Heart Disease	245_O10112
LDLR	Heart Disease	246_O10113
LDLR	Heart Disease	247_O10119
LDLR	Heart Disease	248_O1012
LDLR	Heart Disease	249_O1013
LDLR	Heart Disease	250_O10311
LDLR	Heart Disease	251_O10312
LDLR	Heart Disease	252_O10313
LDLR	Heart Disease	253_O10319
LDLR	Heart Disease	254_O1032
LDLR	Heart Disease	255_O1033
LDLR	Coronary Heart Disease 1	210_I2510
LMNA	Heart Disease	200_A1884
LMNA	Heart Disease	201_A5483
LMNA	Heart Disease	202_I018
LMNA	Heart Disease	203_I019
LMNA	Heart Disease	171_I068
LMNA	Heart Disease	172_I069
LMNA	Heart Disease	204_I0989
LMNA	Heart Disease	205_I099
LMNA	Heart Disease	206_I110
LMNA	Heart Disease	207_I119
LMNA	Heart Disease	208_I248
LMNA	Heart Disease	209_I249
LMNA	Heart Disease	210_I2510
LMNA	Heart Disease	211_I25110
LMNA	Heart Disease	212_I25111
LMNA	Heart Disease	213_I25118
LMNA	Heart Disease	214_I25119
LMNA	Heart Disease	215_I271
LMNA	Heart Disease	216_I2789
LMNA	Heart Disease	217_I279
LMNA	Heart Disease	218_I5189
LMNA	Heart Disease	219_I519
LMNA	Heart Disease	220_I52
LMNA	Heart Disease	221_M0530
LMNA	Heart Disease	222_M05311
LMNA	Heart Disease	223_M05312
LMNA	Heart Disease	224_M05319
LMNA	Heart Disease	225_M05321
LMNA	Heart Disease	226_M05322
LMNA	Heart Disease	227_M05329
LMNA	Heart Disease	228_M05331
LMNA	Heart Disease	229_M05332
LMNA	Heart Disease	230_M05339
LMNA	Heart Disease	231_M05341
LMNA	Heart Disease	232_M05342
LMNA	Heart Disease	233_M05349
LMNA	Heart Disease	234_M05351
LMNA	Heart Disease	235_M05352
LMNA	Heart Disease	236_M05359
LMNA	Heart Disease	237_M05361
LMNA	Heart Disease	238_M05362
LMNA	Heart Disease	239_M05369
LMNA	Heart Disease	240_M05371
LMNA	Heart Disease	241_M05372
LMNA	Heart Disease	242_M05379
LMNA	Heart Disease	243_M0539
LMNA	Heart Disease	244_O10111
LMNA	Heart Disease	245_O10112
LMNA	Heart Disease	246_O10113
LMNA	Heart Disease	247_O10119
LMNA	Heart Disease	248_O1012
LMNA	Heart Disease	249_O1013
LMNA	Heart Disease	250_O10311
LMNA	Heart Disease	251_O10312
LMNA	Heart Disease	252_O10313
LMNA	Heart Disease	253_O10319
LMNA	Heart Disease	254_O1032
LMNA	Heart Disease	255_O1033
MYBPC3	Heart Disease	200_A1884
MYBPC3	Heart Disease	201_A5483
MYBPC3	Heart Disease	202_I018
MYBPC3	Heart Disease	203_I019
MYBPC3	Heart Disease	171_I068
MYBPC3	Heart Disease	172_I069
MYBPC3	Heart Disease	204_I0989
MYBPC3	Heart Disease	205_I099
MYBPC3	Heart Disease	206_I110
MYBPC3	Heart Disease	207_I119
MYBPC3	Heart Disease	208_I248
MYBPC3	Heart Disease	209_I249
MYBPC3	Heart Disease	210_I2510
MYBPC3	Heart Disease	211_I25110
MYBPC3	Heart Disease	212_I25111
MYBPC3	Heart Disease	213_I25118
MYBPC3	Heart Disease	214_I25119
MYBPC3	Heart Disease	215_I271
MYBPC3	Heart Disease	216_I2789
MYBPC3	Heart Disease	217_I279
MYBPC3	Heart Disease	218_I5189
MYBPC3	Heart Disease	219_I519
MYBPC3	Heart Disease	220_I52
MYBPC3	Heart Disease	221_M0530
MYBPC3	Heart Disease	222_M05311
MYBPC3	Heart Disease	223_M05312
MYBPC3	Heart Disease	224_M05319
MYBPC3	Heart Disease	225_M05321
MYBPC3	Heart Disease	226_M05322
MYBPC3	Heart Disease	227_M05329
MYBPC3	Heart Disease	228_M05331
MYBPC3	Heart Disease	229_M05332
MYBPC3	Heart Disease	230_M05339
MYBPC3	Heart Disease	231_M05341
MYBPC3	Heart Disease	232_M05342
MYBPC3	Heart Disease	233_M05349
MYBPC3	Heart Disease	234_M05351
MYBPC3	Heart Disease	235_M05352
MYBPC3	Heart Disease	236_M05359
MYBPC3	Heart Disease	237_M05361
MYBPC3	Heart Disease	238_M05362
MYBPC3	Heart Disease	239_M05369
MYBPC3	Heart Disease	240_M05371
MYBPC3	Heart Disease	241_M05372
MYBPC3	Heart Disease	242_M05379
MYBPC3	Heart Disease	243_M0539
MYBPC3	Heart Disease	244_O10111
MYBPC3	Heart Disease	245_O10112
MYBPC3	Heart Disease	246_O10113
MYBPC3	Heart Disease	247_O10119
MYBPC3	Heart Disease	248_O1012
MYBPC3	Heart Disease	249_O1013
MYBPC3	Heart Disease	250_O10311
MYBPC3	Heart Disease	251_O10312
MYBPC3	Heart Disease	252_O10313
MYBPC3	Heart Disease	253_O10319
MYBPC3	Heart Disease	254_O1032
MYBPC3	Heart Disease	255_O1033
MYH7	Heart Disease	200_A1884
MYH7	Heart Disease	201_A5483
MYH7	Heart Disease	202_I018
MYH7	Heart Disease	203_I019
MYH7	Heart Disease	171_I068
MYH7	Heart Disease	172_I069
MYH7	Heart Disease	204_I0989
MYH7	Heart Disease	205_I099
MYH7	Heart Disease	206_I110
MYH7	Heart Disease	207_I119
MYH7	Heart Disease	208_I248
MYH7	Heart Disease	209_I249
MYH7	Heart Disease	210_I2510
MYH7	Heart Disease	211_I25110
MYH7	Heart Disease	212_I25111
MYH7	Heart Disease	213_I25118
MYH7	Heart Disease	214_I25119
MYH7	Heart Disease	215_I271
MYH7	Heart Disease	216_I2789
MYH7	Heart Disease	217_I279
MYH7	Heart Disease	218_I5189
MYH7	Heart Disease	219_I519
MYH7	Heart Disease	220_I52
MYH7	Heart Disease	221_M0530
MYH7	Heart Disease	222_M05311
MYH7	Heart Disease	223_M05312
MYH7	Heart Disease	224_M05319
MYH7	Heart Disease	225_M05321
MYH7	Heart Disease	226_M05322
MYH7	Heart Disease	227_M05329
MYH7	Heart Disease	228_M05331
MYH7	Heart Disease	229_M05332
MYH7	Heart Disease	230_M05339
MYH7	Heart Disease	231_M05341
MYH7	Heart Disease	232_M05342
MYH7	Heart Disease	233_M05349
MYH7	Heart Disease	234_M05351
MYH7	Heart Disease	235_M05352
MYH7	Heart Disease	236_M05359
MYH7	Heart Disease	237_M05361
MYH7	Heart Disease	238_M05362
MYH7	Heart Disease	239_M05369
MYH7	Heart Disease	240_M05371
MYH7	Heart Disease	241_M05372
MYH7	Heart Disease	242_M05379
MYH7	Heart Disease	243_M0539
MYH7	Heart Disease	244_O10111
MYH7	Heart Disease	245_O10112
MYH7	Heart Disease	246_O10113
MYH7	Heart Disease	247_O10119
MYH7	Heart Disease	248_O1012
MYH7	Heart Disease	249_O1013
MYH7	Heart Disease	250_O10311
MYH7	Heart Disease	251_O10312
MYH7	Heart Disease	252_O10313
MYH7	Heart Disease	253_O10319
MYH7	Heart Disease	254_O1032
MYH7	Heart Disease	255_O1033
PCSK9	Coronary Heart Disease 1	210_I2510
PKP2	Heart Disease	200_A1884
PKP2	Heart Disease	201_A5483
PKP2	Heart Disease	202_I018
PKP2	Heart Disease	203_I019
PKP2	Heart Disease	171_I068
PKP2	Heart Disease	172_I069
PKP2	Heart Disease	204_I0989
PKP2	Heart Disease	205_I099
PKP2	Heart Disease	206_I110
PKP2	Heart Disease	207_I119
PKP2	Heart Disease	208_I248
PKP2	Heart Disease	209_I249
PKP2	Heart Disease	210_I2510
PKP2	Heart Disease	211_I25110
PKP2	Heart Disease	212_I25111
PKP2	Heart Disease	213_I25118
PKP2	Heart Disease	214_I25119
PKP2	Heart Disease	215_I271
PKP2	Heart Disease	216_I2789
PKP2	Heart Disease	217_I279
PKP2	Heart Disease	218_I5189
PKP2	Heart Disease	219_I519
PKP2	Heart Disease	220_I52
PKP2	Heart Disease	221_M0530
PKP2	Heart Disease	222_M05311
PKP2	Heart Disease	223_M05312
PKP2	Heart Disease	224_M05319
PKP2	Heart Disease	225_M05321
PKP2	Heart Disease	226_M05322
PKP2	Heart Disease	227_M05329
PKP2	Heart Disease	228_M05331
PKP2	Heart Disease	229_M05332
PKP2	Heart Disease	230_M05339
PKP2	Heart Disease	231_M05341
PKP2	Heart Disease	232_M05342
PKP2	Heart Disease	233_M05349
PKP2	Heart Disease	234_M05351
PKP2	Heart Disease	235_M05352
PKP2	Heart Disease	236_M05359
PKP2	Heart Disease	237_M05361
PKP2	Heart Disease	238_M05362
PKP2	Heart Disease	239_M05369
PKP2	Heart Disease	240_M05371
PKP2	Heart Disease	241_M05372
PKP2	Heart Disease	242_M05379
PKP2	Heart Disease	243_M0539
PKP2	Heart Disease	244_O10111
PKP2	Heart Disease	245_O10112
PKP2	Heart Disease	246_O10113
PKP2	Heart Disease	247_O10119
PKP2	Heart Disease	248_O1012
PKP2	Heart Disease	249_O1013
PKP2	Heart Disease	250_O10311
PKP2	Heart Disease	251_O10312
PKP2	Heart Disease	252_O10313
PKP2	Heart Disease	253_O10319
PKP2	Heart Disease	254_O1032
PKP2	Heart Disease	255_O1033
RYR2	Heart Disease	200_A1884
RYR2	Heart Disease	201_A5483
RYR2	Heart Disease	202_I018
RYR2	Heart Disease	203_I019
RYR2	Heart Disease	171_I068
RYR2	Heart Disease	172_I069
RYR2	Heart Disease	204_I0989
RYR2	Heart Disease	205_I099
RYR2	Heart Disease	206_I110
RYR2	Heart Disease	207_I119
RYR2	Heart Disease	208_I248
RYR2	Heart Disease	209_I249
RYR2	Heart Disease	210_I2510
RYR2	Heart Disease	211_I25110
RYR2	Heart Disease	212_I25111
RYR2	Heart Disease	213_I25118
RYR2	Heart Disease	214_I25119
RYR2	Heart Disease	215_I271
RYR2	Heart Disease	216_I2789
RYR2	Heart Disease	217_I279
RYR2	Heart Disease	218_I5189
RYR2	Heart Disease	219_I519
RYR2	Heart Disease	220_I52
RYR2	Heart Disease	221_M0530
RYR2	Heart Disease	222_M05311
RYR2	Heart Disease	223_M05312
RYR2	Heart Disease	224_M05319
RYR2	Heart Disease	225_M05321
RYR2	Heart Disease	226_M05322
RYR2	Heart Disease	227_M05329
RYR2	Heart Disease	228_M05331
RYR2	Heart Disease	229_M05332
RYR2	Heart Disease	230_M05339
RYR2	Heart Disease	231_M05341
RYR2	Heart Disease	232_M05342
RYR2	Heart Disease	233_M05349
RYR2	Heart Disease	234_M05351
RYR2	Heart Disease	235_M05352
RYR2	Heart Disease	236_M05359
RYR2	Heart Disease	237_M05361
RYR2	Heart Disease	238_M05362
RYR2	Heart Disease	239_M05369
RYR2	Heart Disease	240_M05371
RYR2	Heart Disease	241_M05372
RYR2	Heart Disease	242_M05379
RYR2	Heart Disease	243_M0539
RYR2	Heart Disease	244_O10111
RYR2	Heart Disease	245_O10112
RYR2	Heart Disease	246_O10113
RYR2	Heart Disease	247_O10119
RYR2	Heart Disease	248_O1012
RYR2	Heart Disease	249_O1013
RYR2	Heart Disease	250_O10311
RYR2	Heart Disease	251_O10312
RYR2	Heart Disease	252_O10313
RYR2	Heart Disease	253_O10319
RYR2	Heart Disease	254_O1032
RYR2	Heart Disease	255_O1033
SCN5A	Heart Disease	200_A1884
SCN5A	Heart Disease	201_A5483
SCN5A	Heart Disease	202_I018
SCN5A	Heart Disease	203_I019
SCN5A	Heart Disease	171_I068
SCN5A	Heart Disease	172_I069
SCN5A	Heart Disease	204_I0989
SCN5A	Heart Disease	205_I099
SCN5A	Heart Disease	206_I110
SCN5A	Heart Disease	207_I119
SCN5A	Heart Disease	208_I248
SCN5A	Heart Disease	209_I249
SCN5A	Heart Disease	210_I2510
SCN5A	Heart Disease	211_I25110
SCN5A	Heart Disease	212_I25111
SCN5A	Heart Disease	213_I25118
SCN5A	Heart Disease	214_I25119
SCN5A	Heart Disease	215_I271
SCN5A	Heart Disease	216_I2789
SCN5A	Heart Disease	217_I279
SCN5A	Heart Disease	218_I5189
SCN5A	Heart Disease	219_I519
SCN5A	Heart Disease	220_I52
SCN5A	Heart Disease	221_M0530
SCN5A	Heart Disease	222_M05311
SCN5A	Heart Disease	223_M05312
SCN5A	Heart Disease	224_M05319
SCN5A	Heart Disease	225_M05321
SCN5A	Heart Disease	226_M05322
SCN5A	Heart Disease	227_M05329
SCN5A	Heart Disease	228_M05331
SCN5A	Heart Disease	229_M05332
SCN5A	Heart Disease	230_M05339
SCN5A	Heart Disease	231_M05341
SCN5A	Heart Disease	232_M05342
SCN5A	Heart Disease	233_M05349
SCN5A	Heart Disease	234_M05351
SCN5A	Heart Disease	235_M05352
SCN5A	Heart Disease	236_M05359
SCN5A	Heart Disease	237_M05361
SCN5A	Heart Disease	238_M05362
SCN5A	Heart Disease	239_M05369
SCN5A	Heart Disease	240_M05371
SCN5A	Heart Disease	241_M05372
SCN5A	Heart Disease	242_M05379
SCN5A	Heart Disease	243_M0539
SCN5A	Heart Disease	244_O10111
SCN5A	Heart Disease	245_O10112
SCN5A	Heart Disease	246_O10113
SCN5A	Heart Disease	247_O10119
SCN5A	Heart Disease	248_O1012
SCN5A	Heart Disease	249_O1013
SCN5A	Heart Disease	250_O10311
SCN5A	Heart Disease	251_O10312
SCN5A	Heart Disease	252_O10313
SCN5A	Heart Disease	253_O10319
SCN5A	Heart Disease	254_O1032
SCN5A	Heart Disease	255_O1033
TNNI3	Heart Disease	200_A1884
TNNI3	Heart Disease	201_A5483
TNNI3	Heart Disease	202_I018
TNNI3	Heart Disease	203_I019
TNNI3	Heart Disease	171_I068
TNNI3	Heart Disease	172_I069
TNNI3	Heart Disease	204_I0989
TNNI3	Heart Disease	205_I099
TNNI3	Heart Disease	206_I110
TNNI3	Heart Disease	207_I119
TNNI3	Heart Disease	208_I248
TNNI3	Heart Disease	209_I249
TNNI3	Heart Disease	210_I2510
TNNI3	Heart Disease	211_I25110
TNNI3	Heart Disease	212_I25111
TNNI3	Heart Disease	213_I25118
TNNI3	Heart Disease	214_I25119
TNNI3	Heart Disease	215_I271
TNNI3	Heart Disease	216_I2789
TNNI3	Heart Disease	217_I279
TNNI3	Heart Disease	218_I5189
TNNI3	Heart Disease	219_I519
TNNI3	Heart Disease	220_I52
TNNI3	Heart Disease	221_M0530
TNNI3	Heart Disease	222_M05311
TNNI3	Heart Disease	223_M05312
TNNI3	Heart Disease	224_M05319
TNNI3	Heart Disease	225_M05321
TNNI3	Heart Disease	226_M05322
TNNI3	Heart Disease	227_M05329
TNNI3	Heart Disease	228_M05331
TNNI3	Heart Disease	229_M05332
TNNI3	Heart Disease	230_M05339
TNNI3	Heart Disease	231_M05341
TNNI3	Heart Disease	232_M05342
TNNI3	Heart Disease	233_M05349
TNNI3	Heart Disease	234_M05351
TNNI3	Heart Disease	235_M05352
TNNI3	Heart Disease	236_M05359
TNNI3	Heart Disease	237_M05361
TNNI3	Heart Disease	238_M05362
TNNI3	Heart Disease	239_M05369
TNNI3	Heart Disease	240_M05371
TNNI3	Heart Disease	241_M05372
TNNI3	Heart Disease	242_M05379
TNNI3	Heart Disease	243_M0539
TNNI3	Heart Disease	244_O10111
TNNI3	Heart Disease	245_O10112
TNNI3	Heart Disease	246_O10113
TNNI3	Heart Disease	247_O10119
TNNI3	Heart Disease	248_O1012
TNNI3	Heart Disease	249_O1013
TNNI3	Heart Disease	250_O10311
TNNI3	Heart Disease	251_O10312
TNNI3	Heart Disease	252_O10313
TNNI3	Heart Disease	253_O10319
TNNI3	Heart Disease	254_O1032
TNNI3	Heart Disease	255_O1033
TNNT2	Heart Disease	200_A1884
TNNT2	Heart Disease	201_A5483
TNNT2	Heart Disease	202_I018
TNNT2	Heart Disease	203_I019
TNNT2	Heart Disease	171_I068
TNNT2	Heart Disease	172_I069
TNNT2	Heart Disease	204_I0989
TNNT2	Heart Disease	205_I099
TNNT2	Heart Disease	206_I110
TNNT2	Heart Disease	207_I119
TNNT2	Heart Disease	208_I248
TNNT2	Heart Disease	209_I249
TNNT2	Heart Disease	210_I2510
TNNT2	Heart Disease	211_I25110
TNNT2	Heart Disease	212_I25111
TNNT2	Heart Disease	213_I25118
TNNT2	Heart Disease	214_I25119
TNNT2	Heart Disease	215_I271
TNNT2	Heart Disease	216_I2789
TNNT2	Heart Disease	217_I279
TNNT2	Heart Disease	218_I5189
TNNT2	Heart Disease	219_I519
TNNT2	Heart Disease	220_I52
TNNT2	Heart Disease	221_M0530
TNNT2	Heart Disease	222_M05311
TNNT2	Heart Disease	223_M05312
TNNT2	Heart Disease	224_M05319
TNNT2	Heart Disease	225_M05321
TNNT2	Heart Disease	226_M05322
TNNT2	Heart Disease	227_M05329
TNNT2	Heart Disease	228_M05331
TNNT2	Heart Disease	229_M05332
TNNT2	Heart Disease	230_M05339
TNNT2	Heart Disease	231_M05341
TNNT2	Heart Disease	232_M05342
TNNT2	Heart Disease	233_M05349
TNNT2	Heart Disease	234_M05351
TNNT2	Heart Disease	235_M05352
TNNT2	Heart Disease	236_M05359
TNNT2	Heart Disease	237_M05361
TNNT2	Heart Disease	238_M05362
TNNT2	Heart Disease	239_M05369
TNNT2	Heart Disease	240_M05371
TNNT2	Heart Disease	241_M05372
TNNT2	Heart Disease	242_M05379
TNNT2	Heart Disease	243_M0539
TNNT2	Heart Disease	244_O10111
TNNT2	Heart Disease	245_O10112
TNNT2	Heart Disease	246_O10113
TNNT2	Heart Disease	247_O10119
TNNT2	Heart Disease	248_O1012
TNNT2	Heart Disease	249_O1013
TNNT2	Heart Disease	250_O10311
TNNT2	Heart Disease	251_O10312
TNNT2	Heart Disease	252_O10313
TNNT2	Heart Disease	253_O10319
TNNT2	Heart Disease	254_O1032
TNNT2	Heart Disease	255_O1033
ACVRL1	Chronic Pulmonary Heart Disease	648_I259
ACVRL1	Chronic Pulmonary Heart Disease	647_I2589
TTN	Heart Disease	200_A1884
TTN	Heart Disease	201_A5483
TTN	Heart Disease	202_I018
TTN	Heart Disease	203_I019
TTN	Heart Disease	171_I068
TTN	Heart Disease	172_I069
TTN	Heart Disease	204_I0989
TTN	Heart Disease	205_I099
TTN	Heart Disease	206_I110
TTN	Heart Disease	207_I119
TTN	Heart Disease	208_I248
TTN	Heart Disease	209_I249
TTN	Heart Disease	210_I2510
TTN	Heart Disease	211_I25110
TTN	Heart Disease	212_I25111
TTN	Heart Disease	213_I25118
TTN	Heart Disease	214_I25119
TTN	Heart Disease	215_I271
TTN	Heart Disease	216_I2789
TTN	Heart Disease	217_I279
TTN	Heart Disease	218_I5189
TTN	Heart Disease	219_I519
TTN	Heart Disease	220_I52
TTN	Heart Disease	221_M0530
TTN	Heart Disease	222_M05311
TTN	Heart Disease	223_M05312
TTN	Heart Disease	224_M05319
TTN	Heart Disease	225_M05321
TTN	Heart Disease	226_M05322
TTN	Heart Disease	227_M05329
TTN	Heart Disease	228_M05331
TTN	Heart Disease	229_M05332
TTN	Heart Disease	230_M05339
TTN	Heart Disease	231_M05341
TTN	Heart Disease	232_M05342
TTN	Heart Disease	233_M05349
TTN	Heart Disease	234_M05351
TTN	Heart Disease	235_M05352
TTN	Heart Disease	236_M05359
TTN	Heart Disease	237_M05361
TTN	Heart Disease	238_M05362
TTN	Heart Disease	239_M05369
TTN	Heart Disease	240_M05371
TTN	Heart Disease	241_M05372
TTN	Heart Disease	242_M05379
TTN	Heart Disease	243_M0539
TTN	Heart Disease	244_O10111
TTN	Heart Disease	245_O10112
TTN	Heart Disease	246_O10113
TTN	Heart Disease	247_O10119
TTN	Heart Disease	248_O1012
TTN	Heart Disease	249_O1013
TTN	Heart Disease	250_O10311
TTN	Heart Disease	251_O10312
TTN	Heart Disease	252_O10313
TTN	Heart Disease	253_O10319
TTN	Heart Disease	254_O1032
TTN	Heart Disease	255_O1033

## Sheet: Alzheimer's Disease ICD 9
Genes	Diseases	ICD_9_Codes
LDLR	Alzheimer Disease	770_3310
HFE	Early Onset Familial Alzheimer Disease	770_3310
HFE	Alzheimer's Disease 1	770_3310

## Sheet: Alzheimer's Disease ICD 10
Genes	Diseases	ICD_10_Codes
LDLR	Alzheimer Disease	1316_G300
LDLR	Alzheimer Disease	1317_G301
LDLR	Alzheimer Disease	1318_G308
LDLR	Alzheimer Disease	1319_G309
HFE	Early Onset Familial Alzheimer Disease	1316_G300
HFE	Alzheimer's Disease 1	1316_G300
HFE	Alzheimer's Disease 1	1317_G301
HFE	Alzheimer's Disease 1	1318_G308
HFE	Alzheimer's Disease 1	1319_G309
