# Supplementary material for: Integrated ACMG-approved genes and ICD codes for the translational research and precision medicine
Source: Database (Oxford). 2023 May 17;2023:baad033. doi: 10.1093/database/baad033 (PMC10191139; doi:10.1093/database/baad033)
Supplement: baad033_Supp [file baad033_supp.zip › suppl_data/Supplementary_Material_4_Cases_ICD_Code.xlsx]

## Sheet: Summary
	ICD Code	Disease Records	Gene Records
ICD 9	331	1	2
	233	1	16
	770	1	2
ICD 10	202	2	12
	411	4	19
	1316	1	2

## Sheet: 331_ICD_9
Genes	Diseases	ICD_9_Codes
APOB	Vascular Disease	331_438.31
LDLR	Vascular Disease	331_438.31

## Sheet: 233_ICD_9
Genes	Diseases	ICD_9_Codes
APC	Breast Cancer	233_1759
BMPR1A	Breast Cancer	233_1759
BRCA1	Breast Cancer	233_1759
BRCA2	Breast Cancer	233_1759
MLH1	Breast Cancer	233_1759
MSH2	Breast Cancer	233_1759
MSH6	Breast Cancer	233_1759
PTEN	Breast Cancer	233_1759
RB1	Breast Cancer	233_1759
SMAD4	Breast Cancer	233_1759
STK11	Breast Cancer	233_1759
TGFBR1	Breast Cancer	233_1759
TGFBR2	Breast Cancer	233_1759
TP53	Breast Cancer	233_1759
HFE	Breast Cancer	233_1759
PALB2	Breast Cancer	233_1759

## Sheet: 770_ICD_9
Genes	Diseases	ICD_9_Codes
LDLR	Alzheimer Disease	770_3310
HFE	Early Onset Familial Alzheimer Disease	770_3310
HFE	Alzheimer's Disease 1	770_3310

## Sheet: 202_ICD_10
Genes	Diseases	ICD_10_Codes
ACTC1	Heart Disease	202_I018
APOB	Heart Disease	202_I018
DSP	Heart Disease	202_I018
FBN1	Heart Disease	202_I018
KCNH2	Heart Disease	202_I018
KCNQ1	Heart Disease	202_I018
LDLR	Heart Disease	202_I018
LMNA	Heart Disease	202_I018
MYBPC3	Heart Disease	202_I018
MYH7	Heart Disease	202_I018
PKP2	Heart Disease	202_I018
RYR1	Ptosis	2020_H02412
RYR1	Ptosis	2021_H02413
RYR1	Ptosis	2022_H02419
RYR1	Ptosis	2023_H02421
RYR1	Ptosis	2024_H02422
RYR1	Ptosis	2025_H02423
RYR1	Ptosis	2026_H02429

## Sheet: 411_ICD_10
Genes	Diseases	ICD_10_Codes
APC	Breast Cancer	411_D249
BMPR1A	Breast Cancer	411_D249
BRCA1	Breast Cancer	411_D249
BRCA2	Breast Cancer	411_D249
BRCA2	Breast Giant Fibroadenoma	411_D249
MLH1	Breast Cancer	411_D249
MSH2	Breast Cancer	411_D249
MSH6	Breast Cancer	411_D249
MYH11	Intraductal Papilloma	411_D249
PMS2	Breast Giant Fibroadenoma	411_D249
PTEN	Breast Cancer	411_D249
RB1	Breast Cancer	411_D249
SMAD4	Breast Cancer	411_D249
STK11	Breast Cancer	411_D249
TGFBR1	Breast Cancer	411_D249
TGFBR2	Breast Cancer	411_D249
TP53	Breast Benign Neoplasm	411_D249
TP53	Breast Cancer	411_D249
WT1	Breast Giant Fibroadenoma	411_D249
HFE	Breast Cancer	411_D249
PALB2	Breast Cancer	411_D249
PALB2	Female Breast Cancer	411_D249

## Sheet: 1316_ICD_10
Genes	Diseases	ICD_10_Codes
LDLR	Alzheimer Disease	1316_G300
HFE	Early Onset Familial Alzheimer Disease	1316_G300
HFE	Alzheimer's Disease 1	1316_G300
